# Supplementary material for: Ultrastrong and multifunctional aerogels with hyperconnective network of composite polymeric nanofibers
Source: Nat Commun. 2022 Jul 22;13:4242. doi: 10.1038/s41467-022-31957-2 (PMC9307841; doi:10.1038/s41467-022-31957-2)
Supplement: Supplementary file 3 — Source Data [file 41467_2022_31957_MOESM3_ESM.zip]

Archive with 8 entries (6 files):
- Data and Code/
- Data and Code/Code/
- Data and Code/Code/getm.m
- Data and Code/Code/getnumber.m
- Data and Code/Code/get_neighbor_coor.m
- Data and Code/Code/NC.m
- Data and Code/Code/whetherconnect.m
- Data and Code/RAW data.xlsx
