# Supplementary material for: Ultrastrong and multifunctional aerogels with hyperconnective network of composite polymeric nanofibers
Source: Nat Commun. 2022 Jul 22;13:4242. doi: 10.1038/s41467-022-31957-2 (PMC9307841; doi:10.1038/s41467-022-31957-2)
Supplement: Supplementary file 3 — Source Data [file 41467_2022_31957_MOESM3_ESM.zip › Data and Code/Code/getm.m]

function [ location ] = getm( i,n,Node)
%UNTITLED5 Summary of this function goes here
%   Detailed explanation goes here

for j=1:12
    if i==Node(n,j,1)
        location=j;
        break;
    end
  
end


end
