# Supplementary material for: Ultrastrong and multifunctional aerogels with hyperconnective network of composite polymeric nanofibers
Source: Nat Commun. 2022 Jul 22;13:4242. doi: 10.1038/s41467-022-31957-2 (PMC9307841; doi:10.1038/s41467-022-31957-2)
Supplement: Supplementary file 3 — Source Data [file 41467_2022_31957_MOESM3_ESM.zip › Data and Code/Code/getnumber.m]

function [ number_node ] = getnumber( x,y,z,Total,xl,yl,zl )

%UNTITLED2 Summary of this function goes here
%   Detailed explanation goes here
%number_node=getnumber(x,y,z,Total,xloc,yloc,zloc,imax,jmax,kmax);
%   repeated--sign is 0;
number_node=0;
for i=1:Total
    if x(i)==xl
        if y(i)==yl
            if z(i)==zl
                number_node=i;
                break;
            end
        end
    end
end
               

end
