# Supplementary material for: Ultrastrong and multifunctional aerogels with hyperconnective network of composite polymeric nanofibers
Source: Nat Commun. 2022 Jul 22;13:4242. doi: 10.1038/s41467-022-31957-2 (PMC9307841; doi:10.1038/s41467-022-31957-2)
Supplement: Supplementary file 3 — Source Data [file 41467_2022_31957_MOESM3_ESM.zip › Data and Code/Code/get_neighbor_coor.m]

function [x,y,z]=get_neighbor_coor(xl,yl,zl)

x(1)=xl-0.5;y(1)=yl-0.5;z(1)=zl;
x(2)=xl+0.5;y(2)=yl+0.5;z(2)=zl;
x(3)=xl+0.5;y(3)=yl-0.5;z(3)=zl;
x(4)=xl-0.5;y(4)=yl+0.5;z(4)=zl;
x(5)=xl;y(5)=yl-0.5;z(5)=zl+0.5;
x(6)=xl;y(6)=yl+0.5;z(6)=zl-0.5;
x(7)=xl;y(7)=yl+0.5;z(7)=zl+0.5;
x(8)=xl;y(8)=yl-0.5;z(8)=zl-0.5;
x(9)=xl-0.5;y(9)=yl;z(9)=zl+0.5;
x(10)=xl+0.5;y(10)=yl;z(10)=zl-0.5;
x(11)=xl+0.5;y(11)=yl;z(11)=zl+0.5;
x(12)=xl-0.5;y(12)=yl;z(12)=zl-0.5;

end


        
