# Supplementary material for: Ultrastrong and multifunctional aerogels with hyperconnective network of composite polymeric nanofibers
Source: Nat Commun. 2022 Jul 22;13:4242. doi: 10.1038/s41467-022-31957-2 (PMC9307841; doi:10.1038/s41467-022-31957-2)
Supplement: Supplementary file 3 — Source Data [file 41467_2022_31957_MOESM3_ESM.zip › Data and Code/Code/NC.m]

%Node(Nnode,13) 
%%j=Node(Nnode,1) is the number of connecting nodes. Node(i, 2:j) are the
%%sign number of connecting nodes.
fid=fopen('InputFCC.txt','w');%%%%input number and positions


imax=6;jmax=6;kmax=6;
m=(imax+1)*(jmax+1)*(kmax+1);
n=imax*jmax*(kmax+1)+imax*kmax*(jmax+1)+jmax*kmax*(imax+1);
Total=m+n;
x=zeros(Total,1);
y=zeros(Total,1);
z=zeros(Total,1);
x1=zeros(Total,1);
y1=zeros(Total,1);
z1=zeros(Total,1);
Node=zeros(Total,12,3);
xn=zeros(12);yn=zeros(12);zn=zeros(12);
fila=zeros(6*Total,3);
re=zeros(6*Total,2);
re_node=zeros(Total,6);
alph=zeros(1,2);
X_Plot=zeros(2,1);Y_Plot=zeros(2,1);Z_Plot=zeros(2,1);
rand('state',1);
Num_node=0;
p=0.61;
hold on;
axis off;
set(gcf,'color','w');
for i=1:imax+1
    for j=1:jmax+1
        for k=1:kmax+1
            Num_node=Num_node+1;
            x(Num_node)=i-1;y(Num_node)=j-1;z(Num_node)=k-1;
        end
    end
end
for i=1:imax
    for j=1:jmax
        for k=1:kmax+1
            Num_node=Num_node+1;
            x(Num_node)=i-0.5;y(Num_node)=j-0.5;z(Num_node)=k-1;
        end
    end
end
for i=1:imax
    for k=1:kmax
        for j=1:jmax+1
            Num_node=Num_node+1;
            x(Num_node)=i-0.5;y(Num_node)=j-1;z(Num_node)=k-0.5;
        end
    end
end
for j=1:jmax
    for k=1:kmax
        for i=1:imax+1
            Num_node=Num_node+1;
            x(Num_node)=i-1;y(Num_node)=j-0.5;z(Num_node)=k-0.5;
        end
    end
end

    

            
% i is the node,Node(i,12,1) is the number of nearest node--0 represents no node;Node(i,12,2) is
% the state of connecting-- 1 represents connecting, 0 represents waiting,
% -1 represents failed connecting.
for i=1:Total
    xloc=x(i);yloc=y(i);zloc=z(i);
    [xn yn zn]=get_neighbor_coor(xloc,yloc,zloc);
    for j=1:12
        xloc=xn(j);yloc=yn(j);zloc=zn(j);
        number_node=getnumber(x,y,z,Total,xloc,yloc,zloc);
        Node(i,j,1)=number_node;

    end   
end
for i=1:Total
    x1(i)=x(i);y1(i)=y(i);z1(i)=z(i);
    alph=rand(1,2);
    alph(1)=2.0*pi*alph(1);alph(1)=pi*alph(2);
    eta=0.2;
    if x(i)>0.0&&x(i)<imax
        if y(i)>0.0&&y(i)<jmax
            if z(i)>0.0&&z(i)<kmax
               xloc=x(i)+eta*cos(alph(2))*sin(alph(1));
               yloc=y(i)+eta*cos(alph(2))*cos(alph(1));
               zloc=z(i)+eta*sin(alph(2));
               x1(i)=xloc;y1(i)=yloc;z1(i)=zloc;
            end
        end
    end
end

       
    
%connect it or not
for i=1:Total
    for j=1:12
        if Node(i,j,1)>0
            if Node(i,j,2)==0
                a=rand(1);
                sign=whetherconnect(p,a);
                Node(i,j,2)=sign;
                n=Node(i,j,1);
                m=getm(i,n,Node);
                Node(n,m,2)=sign;
                if sign==1
                    X_Plot(1)=x1(i);Y_Plot(1)=y1(i);Z_Plot(1)=z1(i);
                    X_Plot(2)=x1(n);Y_Plot(2)=y1(n);Z_Plot(2)=z1(n);
                    plot3(X_Plot,Y_Plot,Z_Plot,'Color','b','LineWidth',3);
                end
            end
        end
    end
            
end
Ncross=0;
for i=1:Total
    for j=1:12
        Node(i,j,3)=-1;

            if Node(i,j,2)==1
                Ncross=Ncross+1;
                Node(i,j,3)=0;
            end

    end
end

connectivity=Ncross/Total;
fprintf(fid,'%f %f\r\n',connectivity,p);


        
        

        

                    
                        
                    
                    
                
            
        
        
        
        
        
