# Supplementary material for: Ultrastrong and multifunctional aerogels with hyperconnective network of composite polymeric nanofibers
Source: Nat Commun. 2022 Jul 22;13:4242. doi: 10.1038/s41467-022-31957-2 (PMC9307841; doi:10.1038/s41467-022-31957-2)
Supplement: Supplementary file 3 — Source Data [file 41467_2022_31957_MOESM3_ESM.zip › Data and Code/RAW data.xlsx]

## Sheet: Fig. 2
Fig. 2a								Fig. 2b								Fig. 2c		Fig. 2d		Fig. 2e
CAN-91		CAN-87		CAN-83		CAN-76		CAN-91		CAN-87		CAN-83		CAN-76		Log ρ (g cm-3)	Log E (MPa)	Fracture energy (J cm-2)	Error	Parallel		Perpendicular
Strain (%)	Stress (MPa)	Strain (%)	Stress (MPa)	Strain (%)	Stress (MPa)	Strain (%)	Stress (MPa)	Strain (%)	Stress (MPa)	Strain (%)	Stress (MPa)	Strain (%)	Stress (MPa)	Strain (%)	Stress (MPa)	-0.75203	1.42488	168.6	29.1	Strain (%)	Stress (MPa)	Strain (%)	Stress (MPa)
0	0.00399	0	0.05772	0	0.06225	0	0.09029	0	-0.000919057	0	0.01653	0	0.01522	0.05674	0.000262824	-0.86328	1.29667	476.1	58.3	0	0.48272	0	-0.08556
0	0.00446	-0.000256984	0.05727	-0.000153834	0.06149	0	0.08879	0.00153	-0.000896908	0	0.01655	0	0.01521	0.06448	0.00193	-0.92082	1.17319	1244.2	335	-0.000141318	0.47386	0	-0.08584
0	0.00398	-0.000256984	0.0567	-0.000260736	0.06093	0	0.08727	0.00347	-0.000878447	0	0.01654	0	0.01518	0.07286	0.0035	-0.92082	1.20412	4815.9	804	-0.000141318	0.47076	0	-0.08877
0	0.00495	-0.000256984	0.0556	-0.000310276	0.05948	0	0.08654	0.00347	-0.000852711	0	0.01651	0	0.01516	0.07951	0.00505	-0.95861	1.10037			-0.000282636	0.46171	0	-0.08862
0	0.00452	0.000740113	0.05733	0.00111	0.06114	0.0012	0.09277	0.00347	-0.000831306	0	0.01652	0	0.01515	0.08857	0.00665	-0.58503	2.10924			8.33777e-05	0.49351	0.000738059	-0.07954
0.00469	0.00512	0.0054	0.05899	0.00665	0.06592	0.00608	0.10523	0.00347	-0.000799867	0	0.01648	0	0.01513	0.09706	0.00829	-0.55284	2.04999			0.00419	0.72888	0.01873	0.19728
0.01388	0.00564	0.01366	0.06066	0.01503	0.0715	0.01357	0.11696	0.00347	-0.000769548	0	0.01647	0	0.01512	0.10462	0.00993	-0.58503	2.08458			0.00928	0.89699	0.03531	0.34577
0.02348	0.00681	0.0216	0.06367	0.02361	0.0778	0.02113	0.13224	0.00656	-0.000742265	0	0.01647	0	0.0151	0.11297	0.01141	-1.09691	0.87506			0.01402	1.09954	0.04926	0.51569
0.03427	0.0078	0.03038	0.06672	0.03213	0.08432	0.02908	0.14964	0.00694	-0.000699011	0	0.01645	0	0.01508	0.12164	0.01295	-1.04576	0.91381			0.01868	1.32144	0.06273	0.69164
0.04084	0.00826	0.03967	0.06895	0.04126	0.09211	0.0378	0.16776	0.0095	-0.000650249	0	0.01645	0	0.01507	0.12973	0.01459	-0.85387	1.60959			0.02335	1.54369	0.07591	0.85641
0.04726	0.00875	0.04456	0.07107	0.05066	0.09966	0.04717	0.18755	0.01041	-0.000583316	0	0.01646	0	0.01505	0.1379	0.01608	-0.76955	1.69373			0.02822	1.7726	0.08963	1.02079
0.05435	0.00945	0.04979	0.07268	0.05588	0.10407	0.05198	0.19782	0.01315	-0.000499092	0	0.01644	0	0.01503	0.14639	0.01766	-0.72125	1.77379			0.0309	1.89354	0.10329	1.19162
0.06149	0.01035	0.0557	0.07451	0.06167	0.10797	0.05695	0.20913	0.01505	-0.000399945	0	0.01647	0	0.01501	0.15432	0.01931	-0.52288	2.28488			0.03374	2.01869	0.11815	1.37166
0.06853	0.01112	0.06189	0.07703	0.06799	0.11231	0.06279	0.22007	0.02008	-0.000280021	0	0.01647	0	0.01499	0.16284	0.0209	-0.50864	2.2403			0.03664	2.14829	0.13504	1.56161
0.07606	0.01184	0.06819	0.07869	0.07421	0.11712	0.06874	0.23094	0.02334	-0.000126218	0	0.01644	0	0.01497	0.17129	0.02259	-0.67778	1.83123			0.03959	2.28746	0.15296	1.76297
0.08314	0.01253	0.07484	0.0804	0.08047	0.12158	0.07453	0.24289	0.03014	5.87274e-05	0	0.01647	0	0.01496	0.17911	0.02418	-0.67778	1.83569			0.04275	2.4325	0.17107	1.97359
0.09031	0.0131	0.08216	0.08292	0.08695	0.12649	0.08032	0.25455	0.0351	0.000291929	0	0.01647	0	0.01494	0.18866	0.02568					0.04614	2.5857	0.19034	2.19366
0.09762	0.01379	0.09013	0.08497	0.09346	0.13214	0.08621	0.26657	0.04332	0.000602463	0	0.01647	0	0.01492	0.19623	0.02748					0.0497	2.74885	0.20982	2.42142
0.1053	0.01432	0.09819	0.08725	0.10029	0.13719	0.09223	0.27955	0.04984	0.00098254	0	0.01649	0	0.01491	0.20475	0.02916					0.0534	2.91591	0.23125	2.65537
0.11333	0.01475	0.10661	0.09061	0.10778	0.14276	0.09801	0.29234	0.06164	0.00141	0	0.01645	0	0.01489	0.21306	0.0308					0.05741	3.09154	0.25301	2.89971
0.1215	0.01543	0.11496	0.09284	0.1154	0.14862	0.10427	0.30606	0.07457	0.00187	0	0.01643	0	0.01487	0.22045	0.03254					0.06173	3.27403	0.27531	3.15636
0.13035	0.01635	0.12308	0.09485	0.12313	0.15472	0.11111	0.32072	0.09258	0.00234	0	0.01642	0	0.01486	0.23022	0.03413					0.06598	3.46111	0.30028	3.4206
0.14021	0.01703	0.13153	0.09801	0.13178	0.16109	0.11838	0.33595	0.11734	0.00283	0	0.01637	0	0.01485	0.23849	0.03576					0.07028	3.65504	0.32546	3.69416
0.15032	0.01784	0.13998	0.1004	0.14077	0.16783	0.12625	0.35186	0.13788	0.00332	0	0.01636	0	0.01483	0.24648	0.03749					0.07482	3.85238	0.33853	3.83561
0.1602	0.01884	0.14865	0.10264	0.15027	0.17468	0.13477	0.3692	0.153	0.00381	0	0.01635	0	0.01482	0.25515	0.03914					0.07936	4.05213	0.3515	3.97897
0.17088	0.01947	0.15743	0.10588	0.16016	0.18158	0.14371	0.38728	0.16549	0.00428	0	0.01633	0	0.0148	0.26343	0.04103					0.08402	4.25553	0.36528	4.1215
0.18242	0.0204	0.16619	0.10841	0.17019	0.18854	0.15314	0.40571	0.17853	0.00474	0	0.01635	0	0.01479	0.2723	0.04305					0.0887	4.46197	0.37918	4.26329
0.19396	0.02139	0.17484	0.1107	0.18033	0.19594	0.16333	0.42564	0.19081	0.00515	0	0.01632	0	0.01478	0.28129	0.04492					0.09327	4.67361	0.39281	4.40711
0.2057	0.02239	0.18358	0.11405	0.19063	0.2032	0.17404	0.44658	0.20128	0.00548	0	0.01628	0	0.01476	0.28999	0.0471					0.09783	4.89251	0.40683	4.55035
0.21747	0.02362	0.1926	0.11635	0.20052	0.21068	0.18471	0.46711	0.21027	0.00578	0	0.01631	0	0.01476	0.2995	0.04938					0.10264	5.11676	0.41989	4.69421
0.22883	0.02482	0.2014	0.11868	0.21081	0.21818	0.19605	0.48862	0.21998	0.00607	0	0.0163	0	0.01474	0.30958	0.05161					0.10774	5.34747	0.43279	4.83864
0.23984	0.02548	0.21048	0.12231	0.22068	0.22506	0.2074	0.51027	0.22903	0.00633	0	0.01629	0	0.01472	0.31895	0.05398					0.11314	5.58457	0.44769	4.98271
0.25082	0.02644	0.21951	0.12504	0.23091	0.23218	0.21865	0.53102	0.23819	0.00659	0	0.01633	-0.000307549	0.01472	0.32956	0.05606					0.11883	5.82901	0.46197	5.12584
0.26172	0.02724	0.22899	0.12768	0.24134	0.23956	0.23	0.55229	0.24738	0.00684	0	0.01631	-0.00128	0.01471	0.34088	0.05806					0.1247	6.08389	0.47569	5.26904
0.27273	0.02788	0.23895	0.1316	0.25156	0.24682	0.2411	0.57347	0.25504	0.00708	0	0.01631	-0.00128	0.01471	0.34958	0.05992					0.13067	6.35011	0.4901	5.41321
0.28436	0.02931	0.24975	0.13473	0.26164	0.25433	0.25214	0.59337	0.26372	0.00732	0	0.01632	-0.00128	0.01474	0.35927	0.06156					0.13674	6.62496	0.50408	5.56137
0.29586	0.03036	0.26155	0.13773	0.27184	0.2622	0.26247	0.61407	0.2727	0.00753	0	0.01629	-0.00128	0.01479	0.3655	0.06311					0.1431	6.90734	0.51855	5.71467
0.3065	0.03123	0.27382	0.14182	0.28234	0.26959	0.2725	0.63479	0.28089	0.00773	0	0.01631	-0.000653541	0.01488	0.37399	0.06457					0.14985	7.19417	0.53356	5.87156
0.31747	0.03241	0.28618	0.14517	0.29323	0.27726	0.28253	0.6546	0.28852	0.00794	0	0.01632	0.000371621	0.01504	0.37968	0.06575					0.15681	7.48481	0.54863	6.03252
0.32944	0.03336	0.29859	0.14872	0.30436	0.2855	0.29269	0.67587	0.29597	0.00814	0	0.0163	0.00279	0.01528	0.38792	0.06689					0.16382	7.77827	0.56481	6.19706
0.34153	0.03413	0.31143	0.15323	0.31627	0.29396	0.30339	0.69754	0.30343	0.00835	0	0.01633	0.00598	0.01563	0.3945	0.06791					0.17074	8.07285	0.58217	6.36553
0.35439	0.0355	0.32398	0.15675	0.32911	0.30289	0.31497	0.71918	0.31002	0.00858	0	0.01632	0.0102	0.01607	0.40316	0.06892					0.17765	8.37062	0.60079	6.53774
0.36783	0.03653	0.33599	0.16045	0.34286	0.31199	0.32739	0.74239	0.31592	0.00879	0	0.01629	0.01684	0.01658	0.40953	0.07012					0.18438	8.66713	0.61905	6.71206
0.38206	0.03761	0.34847	0.16515	0.35633	0.32109	0.34052	0.76554	0.32508	0.009	0	0.01631	0.02691	0.01716	0.41802	0.07124					0.19117	8.96232	0.63714	6.88894
0.39647	0.03909	0.36156	0.16898	0.36937	0.33058	0.35417	0.78932	0.33427	0.00923	0	0.0163	0.03979	0.01779	0.42456	0.07249					0.19785	9.25602	0.65569	7.06765
0.41096	0.04	0.37531	0.17294	0.38264	0.34028	0.36798	0.81452	0.34433	0.00945	0	0.01631	0.05167	0.01847	0.4339	0.07382					0.20446	9.54868	0.67475	7.24548
0.42565	0.04113	0.38936	0.17789	0.39655	0.35025	0.38213	0.83924	0.3539	0.00968	0	0.01634	0.06128	0.01921	0.44154	0.07513					0.21117	9.84369	0.69236	7.42116
0.44082	0.04279	0.40345	0.1821	0.41133	0.36068	0.39679	0.86392	0.36271	0.00993	0	0.01634	0.0709	0.01997	0.44914	0.07649					0.2179	10.1438	0.71045	7.59438
0.45564	0.04378	0.41876	0.18624	0.42687	0.3713	0.41129	0.88942	0.37211	0.01017	0	0.01637	0.07976	0.02074	0.45639	0.0779					0.22462	10.4484	0.72911	7.7652
0.47007	0.04526	0.43516	0.19107	0.44306	0.38145	0.4245	0.91469	0.38075	0.01043	0	0.01643	0.08883	0.02149	0.46524	0.07931					0.23166	10.7591	0.74728	7.93314
0.48407	0.04678	0.45182	0.19533	0.45909	0.39194	0.43783	0.94089	0.39011	0.01067	0	0.01645	0.0982	0.0222	0.4728	0.08083					0.23903	11.0754	0.7653	8.0967
0.49807	0.04788	0.46845	0.19977	0.47455	0.40246	0.45196	0.96781	0.39847	0.01089	0.00267	0.01653	0.1073	0.02289	0.48133	0.08231					0.24692	11.3961	0.80213	8.41311
0.51281	0.04919	0.48478	0.20463	0.49048	0.41317	0.46664	0.99463	0.40745	0.01115	0.00452	0.01659	0.11556	0.02357	0.48854	0.08385					0.25521	11.7251	0.83643	8.70957
0.52836	0.05054	0.50058	0.20871	0.50731	0.42423	0.48245	1.02261	0.41651	0.01137	0.00516	0.01665	0.12442	0.02423	0.4983	0.08552					0.26344	12.0645	0.87029	8.98804
0.54485	0.05153	0.51598	0.21309	0.52418	0.43465	0.49948	1.05063	0.42428	0.0116	0.00905	0.01675	0.13312	0.02487	0.50591	0.08721					0.27121	12.4107	0.90162	9.24895
0.5623	0.05306	0.53112	0.21789	0.54088	0.44523	0.51745	1.07843	0.43385	0.01183	0.00905	0.01684	0.1419	0.02551	0.51351	0.08888					0.27915	12.7656	0.93274	9.49085
0.58063	0.05434	0.54591	0.2222	0.55732	0.45564	0.53582	1.10731	0.44353	0.01205	0.01104	0.01693	0.1496	0.02613	0.52267	0.09062					0.2876	13.1256	0.96429	9.72154
0.59953	0.05538	0.56086	0.22615	0.57332	0.46543	0.55388	1.13581	0.44981	0.01228	0.01357	0.01706	0.15723	0.02676	0.53137	0.09247					0.29652	13.4856	0.99375	9.95283
0.61832	0.05703	0.57561	0.23071	0.58955	0.4753	0.57181	1.16389	0.45983	0.01251	0.01647	0.01717	0.16395	0.02739	0.54	0.09442					0.30561	13.8498	1.02433	10.1893
0.63652	0.05795	0.5906	0.23523	0.60593	0.48562	0.58925	1.1915	0.46836	0.01272	0.0181	0.01728	0.17183	0.02802	0.54817	0.09641					0.31462	14.215	1.05638	10.4284
0.65464	0.05908	0.60659	0.2394	0.62182	0.49497	0.60531	1.21787	0.477	0.01295	0.02235	0.01744	0.17989	0.02863	0.5561	0.09846					0.32359	14.5809	1.0906	10.6756
0.67215	0.06058	0.62291	0.244	0.63692	0.50455	0.62076	1.24376	0.48536	0.01317	0.02393	0.01758	0.1888	0.02924	0.56603	0.10057					0.3324	14.9477	1.12433	10.9251
0.68871	0.06191	0.63897	0.24857	0.65175	0.51436	0.63545	1.26938	0.49348	0.01337	0.02715	0.01776	0.19796	0.02983	0.5759	0.10272					0.34138	15.3095	1.1583	11.1719
0.70408	0.06335	0.65504	0.25295	0.66725	0.52319	0.65024	1.29428	0.50305	0.01358	0.03004	0.01795	0.20611	0.03044	0.58492	0.10486					0.35037	15.6646	1.19196	11.411
0.71856	0.06501	0.6716	0.25791	0.68333	0.5325	0.66582	1.3187	0.51033	0.01379	0.03253	0.01814	0.21393	0.03106	0.595	0.10698					0.35928	16.0141	1.22622	11.6433
0.73318	0.06598	0.68877	0.26272	0.69911	0.54245	0.6822	1.34266	0.51796	0.01398	0.0362	0.01833	0.22111	0.0317	0.60458	0.10908					0.36769	16.3569	1.26006	11.867
0.74811	0.0673	0.70622	0.26699	0.71554	0.55181	0.69921	1.36624	0.5266	0.01419	0.04018	0.01856	0.22802	0.03234	0.61445	0.11122					0.37586	16.6923	1.29431	12.0791
0.76342	0.06858	0.72382	0.27232	0.73286	0.56146	0.71616	1.39022	0.53357	0.01438	0.04524	0.01883	0.23584	0.03298	0.62351	0.11317					0.38402	17.0217	1.32731	12.2742
0.78009	0.06955	0.74142	0.27719	0.75088	0.57178	0.73281	1.41405	0.54138	0.01455	0.05262	0.01913	0.24467	0.03361	0.63125	0.11494					0.39236	17.3451	1.35828	12.4561
0.79725	0.07109	0.75924	0.28152	0.76941	0.58116	0.74893	1.4384	0.54918	0.01474	0.05628	0.01946	0.2537	0.03423	0.63942	0.11661					0.40043	17.6632	1.38691	12.6325
0.81443	0.07227	0.77786	0.28662	0.78828	0.5911	0.76507	1.46283	0.55577	0.0149	0.06262	0.01983	0.26197	0.03485	0.64791	0.1182					0.40828	17.9785	1.41709	12.8082
0.83175	0.07334	0.79567	0.29121	0.80581	0.60104	0.78143	1.48716	0.56441	0.01507	0.06669	0.02024	0.27025	0.03547	0.65516	0.11966					0.41604	18.2917	1.44967	12.993
0.84892	0.07439	0.81257	0.29533	0.82222	0.60997	0.79813	1.51148	0.57155	0.01525	0.07366	0.02074	0.27819	0.03613	0.66259	0.12096					0.42405	18.6061	1.48343	13.193
0.86556	0.07547	0.82889	0.3004	0.83869	0.61945	0.81498	1.53532	0.57783	0.01542	0.08135	0.02144	0.28588	0.03679	0.67016	0.12224					0.4323	18.9215	1.51943	13.4044
0.88167	0.07678	0.84525	0.30451	0.85506	0.62909	0.83291	1.55912	0.58387	0.01561	0.08972	0.02228	0.29262	0.03746	0.67797	0.12345					0.4404	19.2412	1.55613	13.6198
0.89744	0.07802	0.86147	0.30827	0.87133	0.63731	0.85134	1.58314	0.58942	0.01581	0.10076	0.0233	0.29991	0.03812	0.68505	0.12468					0.44881	19.5657	1.59334	13.8348
0.91348	0.07932	0.87716	0.31304	0.88776	0.64616	0.86999	1.60617	0.59788	0.01601	0.11587	0.02439	0.30924	0.03879	0.69247	0.12589					0.45746	19.8932	1.63092	14.0377
0.92928	0.08056	0.89267	0.31669	0.90411	0.65496	0.88821	1.62865	0.60794	0.01621	0.13641	0.0255	0.31874	0.03946	0.70043	0.12717					0.4663	20.2255	1.66766	14.2265
0.94552	0.08136	0.90819	0.32035	0.92055	0.66205	0.90541	1.65069	0.61786	0.01641	0.16596	0.02672	0.32707	0.04015	0.70786	0.12854					0.47557	20.5552	1.70198	14.4005
0.96246	0.08254	0.92436	0.32492	0.93706	0.67054	0.92199	1.67131	0.62788	0.01662	0.19075	0.02795	0.33616	0.04085	0.71529	0.12997					0.48495	20.8819	1.7365	14.5564
0.98043	0.08429	0.94028	0.32895	0.95373	0.67856	0.93811	1.69155	0.63638	0.01684	0.2064	0.0292	0.34502	0.04157	0.72409	0.13138					0.49425	21.2071	1.77046	14.6946
0.99924	0.08546	0.95576	0.33306	0.96941	0.68578	0.95353	1.71164	0.64509	0.01706	0.22152	0.03053	0.35383	0.0423	0.73156	0.13287					0.5031	21.528	1.80188	14.8164
1.01803	0.08728	0.97185	0.33747	0.98464	0.69411	0.96832	1.73065	0.65272	0.01728	0.23853	0.03182	0.36257	0.04303	0.73987	0.13449					0.5118	21.8446	1.83296	14.9257
1.03621	0.08898	0.98875	0.34112	0.99958	0.70218	0.9831	1.74976	0.66031	0.0175	0.25142	0.03295	0.37128	0.04375	0.74797	0.13602					0.52018	22.1572	1.86097	15.0306
1.05429	0.08975	1.00659	0.34504	1.0148	0.70992	0.99837	1.7686	0.66902	0.0177	0.26748	0.03401	0.37981	0.04447	0.75614	0.13766					0.52854	22.4629	1.89034	15.1328
1.07173	0.09146	1.02502	0.34966	1.03136	0.71862	1.01451	1.7867	0.67731	0.0179	0.27902	0.03492	0.38774	0.04518	0.76374	0.13936					0.53678	22.7622	1.92161	15.2431
1.08865	0.09269	1.04363	0.35359	1.04882	0.72655	1.03165	1.80592	0.68671	0.01809	0.29327	0.03581	0.39658	0.0459	0.77272	0.14094					0.54516	23.0573	1.95243	15.3695
1.10446	0.09377	1.06126	0.35795	1.06723	0.73423	1.04803	1.8255	0.69535	0.01827	0.30413	0.03669	0.40537	0.04661	0.78019	0.14251					0.55362	23.3438	1.98665	15.5062
1.12033	0.09577	1.07835	0.36251	1.08583	0.74362	1.06408	1.84466	0.70319	0.01846	0.31775	0.03746	0.41376	0.04732	0.78868	0.14411					0.56192	23.6258	2.02172	15.6453
1.13536	0.09673	1.09531	0.3662	1.10459	0.75098	1.08063	1.86484	0.71082	0.01864	0.32743	0.03825	0.42178	0.04802	0.79748	0.14563					0.57058	23.9039	2.05632	15.7897
1.14976	0.09733	1.11216	0.36997	1.12259	0.75895	1.09798	1.88508	0.71827	0.01882	0.33965	0.03903	0.43054	0.04872	0.80459	0.14727					0.57895	24.1749	2.09045	15.9282
1.1644	0.09883	1.12859	0.37419	1.1395	0.76787	1.11606	1.90445	0.72434	0.01901	0.35146	0.03973	0.43856	0.04942	0.81272	0.14889					0.58699	24.4448	2.12522	16.0579
1.17964	0.09931	1.14478	0.37786	1.15556	0.77477	1.134	1.92471	0.73007	0.01919	0.36209	0.0404	0.44694	0.05013	0.82086	0.15043					0.59502	24.714	2.15888	16.1765
1.19601	0.10001	1.16078	0.38177	1.17121	0.78209	1.15111	1.94487	0.73922	0.01939	0.37159	0.04107	0.45547	0.05084	0.82896	0.15213					0.60281	24.9832	2.19303	16.2836
1.21323	0.10156	1.17705	0.38591	1.18679	0.78978	1.16792	1.96401	0.74984	0.01958	0.38241	0.04167	0.46374	0.05155	0.83819	0.15381					0.61028	25.2561	2.22456	16.3843
1.23058	0.10218	1.19336	0.38931	1.2026	0.79612	1.18556	1.98358	0.75813	0.01978	0.39173	0.04228	0.47175	0.05226	0.84544	0.15538					0.61828	25.5299	2.25478	16.4808
1.24814	0.10349	1.20935	0.39297	1.21864	0.80344	1.20336	2.00213	0.76836	0.01998	0.401	0.04286	0.48045	0.05296	0.8546	0.15715					0.62677	25.8048	2.28863	16.5747
1.26492	0.10505	1.22556	0.39681	1.23514	0.81073	1.22049	2.01956	0.77738	0.02018	0.41118	0.04344	0.48936	0.05368	0.86259	0.15892					0.63561	26.0846	2.32141	16.6741
1.28119	0.10585	1.24112	0.40014	1.25181	0.81647	1.2373	2.0373	0.78678	0.02039	0.42046	0.04403	0.4982	0.05439	0.87091	0.16062					0.64497	26.3636	2.3548	16.7812
1.29743	0.10748	1.25594	0.40394	1.26851	0.82397	1.25393	2.05424	0.79476	0.02058	0.42996	0.04456	0.50584	0.05511	0.8783	0.16243					0.65458	26.6418	2.3895	16.8923
1.31439	0.10895	1.27124	0.40827	1.2852	0.83085	1.26996	2.07033	0.8027	0.02076	0.43901	0.04508	0.51391	0.05585	0.88735	0.16416					0.66421	26.9197	2.42438	17.0109
1.332	0.10995	1.28772	0.41165	1.30129	0.83659	1.28609	2.08643	0.81071	0.02093	0.4476	0.04558	0.52199	0.05658	0.89602	0.16589					0.67339	27.1918	2.46046	17.1313
1.34964	0.1116	1.30536	0.4155	1.31584	0.8446	1.30193	2.10175	0.81834	0.02109	0.45575	0.04608	0.5305	0.05733	0.90341	0.16773					0.68207	27.4597	2.4987	17.2484
1.36703	0.11275	1.32362	0.41972	1.33102	0.8519	1.31701	2.11646	0.82528	0.02125	0.46371	0.04654	0.53953	0.05807	0.91246	0.16944					0.69039	27.7239	2.53529	17.356
1.38395	0.11356	1.34226	0.42325	1.34728	0.85843	1.332	2.13214	0.83222	0.02141	0.47203	0.047	0.54812	0.05879	0.9206	0.17121					0.69833	27.9784	2.57086	17.4505
1.40075	0.11479	1.36093	0.42731	1.365	0.86655	1.34775	2.1475	0.83811	0.02159	0.47973	0.04744	0.55696	0.05951	0.92834	0.17301					0.70624	28.2276	2.60395	17.5329
1.41824	0.11534	1.37871	0.43134	1.38353	0.87342	1.36381	2.16277	0.84422	0.02177	0.48764	0.04789	0.56657	0.06024	0.93775	0.17479					0.71427	28.4705	2.63623	17.6022
1.43638	0.11615	1.39511	0.43475	1.40237	0.87996	1.37942	2.17916	0.85317	0.02196	0.4947	0.0483	0.57485	0.06097	0.94518	0.1766					0.72255	28.7061	2.67004	17.6565
1.45433	0.11746	1.41088	0.43878	1.42146	0.88763	1.39571	2.19557	0.86357	0.02216	0.50325	0.04871	0.58234	0.0617	0.95416	0.17849					0.73102	28.9426	2.70107	17.7041
1.47187	0.11823	1.42696	0.44251	1.43984	0.89406	1.41301	2.21201	0.87329	0.02236	0.51117	0.04914	0.58965	0.06243	0.96162	0.18033					0.7395	29.175	2.73022	17.7497
1.48859	0.11915	1.44278	0.44537	1.45744	0.90059	1.43086	2.22906	0.88386	0.02257	0.51886	0.04951	0.59745	0.06315	0.97061	0.18211					0.74807	29.4021	2.75997	17.7904
1.50456	0.12019	1.45911	0.44928	1.47378	0.90797	1.44947	2.24599	0.8934	0.02278	0.52682	0.04991	0.60624	0.06387	0.97913	0.18403					0.7566	29.6293	2.78999	17.8359
1.52061	0.12103	1.47559	0.45272	1.48892	0.91375	1.46814	2.26239	0.90211	0.02299	0.53379	0.05033	0.61501	0.06459	0.98673	0.1858					0.7652	29.8536	2.82021	17.8943
1.53669	0.12205	1.4921	0.45569	1.50385	0.91971	1.48592	2.27911	0.91075	0.0232	0.54126	0.05079	0.62322	0.06533	0.9959	0.18772					0.7732	30.0773	2.85218	17.9632
1.55295	0.1234	1.50874	0.4592	1.51927	0.92621	1.50282	2.29498	0.91806	0.0234	0.54899	0.05127	0.63104	0.06608	1.003	0.18968					0.78067	30.3062	2.88621	18.0412
1.56861	0.12464	1.52535	0.46247	1.53526	0.93155	1.51954	2.31029	0.92639	0.02359	0.55619	0.05177	0.63923	0.06683	1.0122	0.19157					0.78834	30.5362	2.92009	18.1284
1.58345	0.12576	1.54228	0.46563	1.55197	0.93745	1.53568	2.32587	0.93381	0.02376	0.56727	0.05226	0.64857	0.06758	1.01977	0.19346					0.79652	30.7697	2.955	18.2214
1.59831	0.12681	1.55779	0.46941	1.56874	0.94377	1.55218	2.34037	0.94304	0.02393	0.57582	0.05277	0.65794	0.06833	1.02847	0.19526					0.80518	31.0063	2.99045	18.3093
1.61369	0.12772	1.57237	0.47279	1.58546	0.94904	1.56854	2.35425	0.9505	0.02408	0.58673	0.05327	0.66584	0.06906	1.03798	0.19705					0.81441	31.2398	3.02661	18.386
1.62989	0.12859	1.58763	0.47611	1.60251	0.95504	1.58481	2.36844	0.95813	0.02424	0.5951	0.05378	0.67333	0.06978	1.04562	0.19889					0.82428	31.4739	3.05988	18.4559
1.64678	0.12985	1.60392	0.48	1.61887	0.96135	1.60131	2.38113	0.96558	0.02441	0.60596	0.05435	0.68145	0.0705	1.05429	0.20075					0.83415	31.7094	3.09026	18.5234
1.66304	0.13089	1.6215	0.48346	1.63399	0.96696	1.61776	2.39359	0.97252	0.0246	0.6132	0.0549	0.68954	0.07122	1.06154	0.20263					0.84372	31.9375	3.12327	18.5856
1.67983	0.13215	1.64021	0.48682	1.64905	0.97324	1.63403	2.40664	0.97859	0.02479	0.62338	0.05545	0.69742	0.07194	1.0702	0.20451					0.85294	32.1617	3.15851	18.6482
1.69719	0.13317	1.6597	0.49054	1.66503	0.97993	1.64973	2.41905	0.98757	0.02499	0.63243	0.05598	0.70453	0.07267	1.07866	0.2063					0.86165	32.3818	3.193	18.7168
1.71469	0.13368	1.67898	0.4939	1.68225	0.98583	1.6653	2.43194	0.99833	0.02519	0.64057	0.05648	0.71209	0.0734	1.08665	0.20806					0.86959	32.5904	3.22653	18.7861
1.73265	0.13466	1.69743	0.49733	1.7007	0.99227	1.68047	2.44564	1.00856	0.02539	0.65075	0.05697	0.72034	0.07413	1.09581	0.20982					0.87721	32.7937	3.25992	18.8534
1.75139	0.1358	1.71471	0.50089	1.71986	0.99868	1.69556	2.45871	1.01775	0.02561	0.65889	0.05747	0.72944	0.07488	1.10345	0.2116					0.88492	32.9914	3.2937	18.9234
1.77013	0.13712	1.73048	0.50422	1.73893	1.00449	1.71188	2.47253	1.02781	0.02581	0.66753	0.05793	0.73892	0.07563	1.11158	0.21344					0.89292	33.182	3.32867	18.9954
1.78828	0.13837	1.74531	0.50735	1.75744	1.01115	1.72894	2.48697	1.03686	0.02602	0.67586	0.05845	0.74695	0.07639	1.11986	0.21527					0.90105	33.3716	3.36494	19.069
1.80511	0.13929	1.76012	0.51054	1.77526	1.01749	1.74694	2.50031	1.04619	0.02622	0.68491	0.05891	0.75444	0.07717	1.12891	0.21702					0.90937	33.5579	3.40068	19.1404
1.82157	0.1402	1.7757	0.5138	1.79193	1.0228	1.76563	2.51453	1.05542	0.0264	0.69396	0.05937	0.76239	0.07797	1.13701	0.21884					0.91801	33.7395	3.43602	19.204
1.8376	0.14107	1.79185	0.51654	1.80752	1.02852	1.78461	2.52873	1.06284	0.02658	0.7021	0.05983	0.7707	0.07878	1.14518	0.22055					0.92677	33.9241	3.47041	19.2546
1.85469	0.14151	1.80857	0.51986	1.82267	1.03422	1.80298	2.54208	1.07103	0.02676	0.7116	0.06025	0.77866	0.0796	1.15314	0.22237					0.93562	34.1094	3.50289	19.2969
1.8717	0.14267	1.82551	0.52285	1.83762	1.03884	1.82026	2.55578	1.07831	0.02691	0.71884	0.06068	0.78686	0.08039	1.16195	0.22422					0.94397	34.2926	3.5346	19.3331
1.88829	0.1442	1.8423	0.52589	1.85305	1.04401	1.83615	2.56911	1.08594	0.02706	0.72699	0.06112	0.79505	0.0812	1.17012	0.22603					0.95172	34.4822	3.56626	19.3673
1.90458	0.14498	1.85915	0.52902	1.86931	1.04936	1.85185	2.58117	1.09458	0.02721	0.7354	0.06154	0.80396	0.08201	1.17825	0.22796					0.9596	34.6733	3.59802	19.3997
1.92043	0.14624	1.87482	0.53222	1.88592	1.05424	1.8675	2.59354	1.10277	0.02734	0.74395	0.06197	0.81294	0.08282	1.18724	0.22984					0.96774	34.865	3.63092	19.4321
1.93668	0.1467	1.88995	0.53513	1.90277	1.0596	1.88334	2.60518	1.10988	0.02751	0.75232	0.06241	0.82076	0.08363	1.19523	0.23166					0.97629	35.059	3.66182	19.4638
1.95341	0.14732	1.90513	0.53831	1.91993	1.0645	1.89934	2.61626	1.11681	0.02767	0.75979	0.0628	0.82851	0.08444	1.20336	0.23348					0.98543	35.2496	3.69206	19.4967
1.96982	0.14855	1.92152	0.54174	1.93591	1.06896	1.91548	2.62763	1.12223	0.02784	0.76816	0.06323	0.83601	0.08526	1.21199	0.23533					0.99509	35.4412	3.72299	19.5324
1.98584	0.14939	1.93904	0.54498	1.95161	1.07462	1.93217	2.63873	1.12944	0.02801	0.77612	0.06363	0.84394	0.08608	1.22034	0.23716					1.00489	35.6327	3.75489	19.5754
2.0016	0.15049	1.95783	0.54835	1.96782	1.08016	1.94896	2.64968	1.1395	0.02819	0.78354	0.06405	0.85191	0.0869	1.22844	0.23904					1.01437	35.8199	3.78828	19.6278
2.01655	0.15189	1.97718	0.55163	1.98449	1.08546	1.96574	2.66101	1.15011	0.02836	0.79191	0.06451	0.85894	0.08772	1.23626	0.24088					1.0236	36.0047	3.82218	19.6873
2.03157	0.15231	1.99609	0.55475	2.00148	1.09158	1.98238	2.67232	1.15819	0.02857	0.80028	0.06491	0.86726	0.08856	1.24474	0.24273					1.03245	36.1825	3.85661	19.744
2.04606	0.15278	2.01428	0.55803	2.01877	1.0974	1.99762	2.68355	1.16884	0.02876	0.80843	0.06529	0.87509	0.08942	1.25355	0.24455					1.04073	36.351	3.89136	19.7959
2.06137	0.1537	2.03169	0.5613	2.03715	1.10256	2.01211	2.69587	1.17765	0.02897	0.81729	0.06569	0.88241	0.09029	1.2619	0.24624					1.04865	36.5137	3.92287	19.8469
2.07803	0.15428	2.04757	0.56383	2.05578	1.10807	2.02768	2.70817	1.18702	0.02918	0.82539	0.06606	0.89065	0.09117	1.27035	0.24802					1.05633	36.6678	3.95441	19.8985
2.09499	0.15543	2.06276	0.56704	2.07426	1.11304	2.04484	2.72046	1.19624	0.02938	0.83399	0.06643	0.8993	0.09205	1.27905	0.24987					1.06394	36.8168	3.98878	19.9503
2.11304	0.15643	2.07782	0.57038	2.09201	1.11814	2.06325	2.73308	1.20558	0.02956	0.84014	0.06681	0.90751	0.09293	1.28701	0.25175					1.07175	36.9661	4.02441	20.013
2.13131	0.15727	2.0929	0.57289	2.10893	1.12352	2.08179	2.74559	1.21428	0.02976	0.84824	0.06715	0.91596	0.09381	1.29514	0.25364					1.07997	37.1115	4.05963	20.0794
2.15015	0.1582	2.1089	0.5756	2.12514	1.12807	2.10083	2.7577	1.22292	0.02994	0.85616	0.06751	0.92417	0.09468	1.30377	0.25548					1.08844	37.2567	4.09669	20.1423
2.16935	0.159	2.12535	0.57866	2.1408	1.13259	2.1197	2.7699	1.2311	0.03012	0.86385	0.06785	0.93142	0.09555	1.31159	0.25727					1.09706	37.4038	4.13143	20.1963
2.18832	0.15968	2.14225	0.58109	2.15567	1.13709	2.13753	2.78162	1.23974	0.0303	0.87068	0.06821	0.93909	0.09642	1.32004	0.25905					1.1058	37.5485	4.16501	20.2453
2.20607	0.16104	2.15925	0.58404	2.17026	1.14096	2.15418	2.79271	1.24862	0.03045	0.8781	0.06861	0.94692	0.09729	1.32857	0.26079					1.11439	37.6981	4.19758	20.2878
2.22255	0.16209	2.17595	0.58688	2.18524	1.14524	2.16982	2.80385	1.25642	0.03061	0.88471	0.06903	0.95372	0.09816	1.33688	0.26262					1.12256	37.8523	4.23103	20.3319
2.23867	0.16302	2.192	0.58942	2.20097	1.14966	2.1848	2.814	1.26371	0.03077	0.89344	0.06949	0.9612	0.09902	1.34533	0.26448					1.13054	38.0055	4.26577	20.3793
2.25471	0.16401	2.20806	0.5927	2.21752	1.15385	2.20005	2.82394	1.27252	0.03091	0.90231	0.06992	0.96889	0.09989	1.35297	0.26618					1.13887	38.1655	4.3004	20.4277
2.2705	0.1647	2.22402	0.59553	2.23417	1.15831	2.21586	2.83424	1.28036	0.03106	0.91253	0.07038	0.97702	0.10078	1.36146	0.26799					1.14748	38.3266	4.33568	20.4763
2.28636	0.16548	2.2408	0.59794	2.24965	1.16299	2.23231	2.84356	1.28764	0.03121	0.92217	0.07086	0.98536	0.10168	1.3703	0.26982					1.15633	38.4843	4.36825	20.518
2.30262	0.16634	2.25822	0.60116	2.26563	1.16758	2.24904	2.85283	1.29527	0.03135	0.93172	0.07134	0.99266	0.10259	1.3784	0.27161					1.16555	38.6452	4.40197	20.5514
2.31903	0.16703	2.27659	0.60427	2.28226	1.17265	2.26587	2.86252	1.30287	0.0315	0.93986	0.07183	1.00061	0.10353	1.38657	0.27339					1.17492	38.8043	4.43369	20.5781
2.33543	0.16772	2.29541	0.60682	2.29992	1.17784	2.28253	2.87173	1.31053	0.03165	0.95049	0.07231	1.00823	0.10447	1.39502	0.27515					1.18436	38.959	4.46562	20.6037
2.35175	0.16864	2.31411	0.61013	2.31752	1.18288	2.29947	2.88157	1.31799	0.0318	0.95864	0.07274	1.01586	0.10541	1.40408	0.27697					1.19365	39.114	4.49777	20.6271
2.36822	0.1693	2.33204	0.61287	2.33509	1.18802	2.31527	2.89219	1.32597	0.03198	0.96746	0.07319	1.02374	0.10633	1.41288	0.27885					1.20264	39.2624	4.53007	20.6545
2.38509	0.17034	2.34895	0.61563	2.3525	1.193	2.33033	2.90264	1.33291	0.03215	0.97719	0.07362	1.032	0.10725	1.4195	0.28065					1.21118	39.4022	4.56193	20.6811
2.40199	0.17122	2.36524	0.61851	2.37033	1.19815	2.34561	2.91392	1.34189	0.03232	0.98556	0.07404	1.03899	0.10818	1.42738	0.28256					1.2193	39.5379	4.59496	20.7076
2.41804	0.17188	2.38067	0.62115	2.38854	1.2031	2.36202	2.92533	1.35195	0.0325	0.99415	0.07447	1.04618	0.1091	1.43591	0.28454					1.22746	39.6632	4.62558	20.7312
2.43324	0.1729	2.39584	0.62387	2.40652	1.20809	2.37973	2.93552	1.3627	0.03269	1.00298	0.07486	1.0531	0.11005	1.44418	0.28637					1.23542	39.7828	4.65708	20.7567
2.44764	0.17387	2.41088	0.62663	2.42355	1.21267	2.39866	2.94682	1.37106	0.03289	1.01071	0.07526	1.0602	0.11101	1.45324	0.28827					1.24318	39.9025	4.68772	20.7839
2.46209	0.17487	2.42635	0.62885	2.43979	1.21721	2.41808	2.95827	1.38005	0.03309	1.0204	0.07568	1.06808	0.11199	1.46187	0.29015					1.25102	40.0164	4.7201	20.8156
2.47773	0.17608	2.44229	0.63125	2.45583	1.2214	2.43697	2.96824	1.38892	0.0333	1.02877	0.07607	1.07557	0.11298	1.47021	0.29204					1.25894	40.1295	4.75291	20.8543
2.49479	0.1769	2.45886	0.63397	2.47162	1.22532	2.45503	2.97865	1.39805	0.03351	1.03668	0.07648	1.08415	0.11398	1.4787	0.29396					1.26718	40.2443	4.78564	20.9002
2.51277	0.17773	2.47566	0.63635	2.48785	1.2288	2.47215	2.98886	1.40644	0.03371	1.04528	0.0769	1.09255	0.11502	1.48769	0.29584					1.27557	40.3577	4.81974	20.9513
2.53083	0.17873	2.49167	0.63921	2.50329	1.23289	2.4883	2.99757	1.41647	0.0339	1.05546	0.07727	1.10061	0.11608	1.49674	0.29766					1.28395	40.4774	4.85366	21.0108
2.5491	0.17923	2.50755	0.6419	2.51854	1.23692	2.50379	3.00683	1.42465	0.0341	1.06383	0.07771	1.10984	0.11717	1.50413	0.29951					1.29206	40.6031	4.88938	21.0771
2.56792	0.18018	2.52385	0.64465	2.53465	1.24033	2.51869	3.01547	1.43381	0.0343	1.07107	0.07811	1.11735	0.11826	1.51195	0.30122					1.30014	40.7313	4.92735	21.144
2.587	0.18104	2.54119	0.64726	2.55099	1.24455	2.53368	3.02285	1.44286	0.03449	1.07881	0.07848	1.12605	0.11936	1.5215	0.30306					1.3086	40.8651	4.96419	21.2127
2.60565	0.18161	2.55855	0.64979	2.56641	1.2489	2.54958	3.03125	1.45028	0.03467	1.08713	0.0789	1.13502	0.12044	1.52804	0.30501					1.31746	41.0005	5.00109	21.2744
2.62353	0.18249	2.57626	0.65273	2.58239	1.25296	2.56589	3.03896	1.45968	0.03485	1.09686	0.07925	1.14285	0.12152	1.53649	0.30674					1.32668	41.1353	5.03785	21.3191
2.64029	0.1829	2.59409	0.65595	2.59906	1.25758	2.58268	3.04587	1.46745	0.03502	1.10545	0.07962	1.15124	0.12259	1.54466	0.30854					1.33595	41.2727	5.07204	21.3531
2.65601	0.18318	2.61201	0.65861	2.61655	1.26226	2.59978	3.05482	1.47703	0.0352	1.11405	0.08001	1.15887	0.12364	1.55312	0.31033					1.345	41.4092	5.10397	21.3768
2.67061	0.18421	2.63011	0.66144	2.63489	1.26673	2.61651	3.06361	1.48532	0.03537	1.12174	0.08036	1.16643	0.12469	1.5627	0.31213					1.35393	41.5433	5.13633	21.3912
2.68525	0.18487	2.64743	0.66418	2.65342	1.27199	2.63225	3.07194	1.49472	0.03553	1.1317	0.08074	1.17405	0.12572	1.57048	0.31396					1.36297	41.6769	5.16784	21.4047
2.70051	0.18556	2.66419	0.66656	2.67134	1.27659	2.6485	3.08162	1.50235	0.0357	1.13939	0.08111	1.182	0.12677	1.57897	0.31576					1.37175	41.8036	5.19947	21.4213
2.71641	0.18674	2.68063	0.66912	2.68866	1.28064	2.66491	3.09075	1.51098	0.03586	1.14758	0.08142	1.18982	0.12782	1.58636	0.31755					1.38023	41.925	5.23171	21.4378
2.73259	0.187	2.69668	0.67138	2.70551	1.28562	2.68189	3.09975	1.52004	0.03603	1.15568	0.08176	1.19744	0.12888	1.59524	0.31947					1.38865	42.0417	5.26372	21.4566
2.74956	0.18794	2.71218	0.67379	2.72197	1.28978	2.69896	3.1099	1.52867	0.0362	1.16427	0.08212	1.20513	0.12996	1.60373	0.32126					1.39689	42.1493	5.29509	21.4832
2.76657	0.18929	2.7276	0.67643	2.73845	1.29352	2.7166	3.11949	1.53703	0.03638	1.17264	0.08244	1.21332	0.13107	1.61183	0.32299					1.40517	42.2539	5.32709	21.5129
2.78358	0.18968	2.74315	0.67851	2.7548	1.29788	2.73511	3.12881	1.54619	0.03655	1.18011	0.08284	1.22235	0.13218	1.62017	0.32486					1.4134	42.3546	5.36082	21.5456
2.8003	0.19094	2.75844	0.68071	2.77102	1.30152	2.75352	3.13892	1.55455	0.03674	1.1883	0.08321	1.231	0.13329	1.6288	0.32666					1.42154	42.448	5.39452	21.5823
2.81692	0.19195	2.77427	0.68325	2.78726	1.30479	2.77153	3.14779	1.56353	0.03692	1.1964	0.08355	1.23928	0.13442	1.63715	0.32857					1.42954	42.5427	5.42825	21.622
2.83269	0.19232	2.79099	0.68517	2.80398	1.3086	2.78869	3.15591	1.57307	0.0371	1.20499	0.08395	1.24811	0.13557	1.64493	0.33046					1.4375	42.6368	5.46168	21.6588
2.84724	0.19337	2.80661	0.68775	2.82038	1.31181	2.80515	3.16409	1.58261	0.03728	1.21359	0.08431	1.25645	0.13673	1.65321	0.33225					1.44562	42.7309	5.49552	21.6882
2.86199	0.19408	2.8223	0.69036	2.83645	1.31498	2.82095	3.172	1.59201	0.03746	1.22219	0.08467	1.26413	0.13787	1.66138	0.33408					1.45371	42.8324	5.52929	21.7102
2.87766	0.19441	2.83901	0.69274	2.85217	1.31886	2.83687	3.17924	1.60065	0.03764	1.23101	0.08507	1.27291	0.13901	1.66969	0.33586					1.46173	42.9378	5.55974	21.7246
2.89386	0.19601	2.85667	0.69573	2.86725	1.3223	2.85209	3.18632	1.61001	0.03782	1.23847	0.08542	1.2817	0.14014	1.6785	0.33754					1.46977	43.047	5.58984	21.7333
2.91116	0.19648	2.87476	0.69838	2.88218	1.32588	2.86696	3.1932	1.61941	0.03799	1.24752	0.08582	1.28945	0.14127	1.68631	0.33922					1.47829	43.1632	5.61889	21.7429
2.92968	0.19678	2.89298	0.70061	2.89823	1.3302	2.88233	3.19946	1.62805	0.03816	1.25503	0.08621	1.29738	0.1424	1.69392	0.34085					1.48739	43.2793	5.649	21.7653
2.94885	0.19803	2.91073	0.70355	2.91531	1.33405	2.89824	3.20594	1.6371	0.03832	1.26381	0.08656	1.30559	0.14353	1.70205	0.34244					1.49688	43.396	5.68189	21.8041
2.96795	0.19817	2.92799	0.70595	2.93319	1.3378	2.91498	3.21279	1.64508	0.03848	1.27286	0.08692	1.31398	0.14466	1.71015	0.34408					1.50639	43.5168	5.71779	21.8582
2.98639	0.19904	2.94502	0.70799	2.95149	1.34205	2.93133	3.21978	1.65285	0.03864	1.28032	0.08727	1.32225	0.14578	1.71779	0.34569					1.51553	43.6337	5.75471	21.9237
3.00466	0.20031	2.96171	0.71119	2.9701	1.34601	2.94682	3.22776	1.66086	0.0388	1.28937	0.08759	1.33046	0.14691	1.72557	0.34732					1.5244	43.7509	5.79162	21.9937
3.02246	0.20066	2.97817	0.71331	2.98828	1.35013	2.9628	3.23633	1.66915	0.03895	1.29774	0.08795	1.33877	0.14806	1.73406	0.34905					1.53312	43.8674	5.82824	22.0628
3.03935	0.20171	2.99448	0.71516	3.00548	1.35441	2.97961	3.24439	1.6782	0.0391	1.30566	0.08831	1.34667	0.1492	1.74216	0.35082					1.54151	43.9759	5.86524	22.123
3.05543	0.20276	3.01057	0.71797	3.02199	1.3582	2.99719	3.25303	1.68636	0.03924	1.3143	0.08863	1.35461	0.15034	1.75033	0.35261					1.54975	44.0801	5.90247	22.1705
3.0701	0.20263	3.02694	0.71945	3.03781	1.36166	3.01483	3.26229	1.69499	0.03937	1.32263	0.08902	1.36325	0.1515	1.75829	0.35446					1.55791	44.1798	5.93808	22.2059
3.08407	0.20401	3.04349	0.72135	3.05345	1.36562	3.03216	3.27084	1.703	0.03951	1.33055	0.08934	1.3714	0.15265	1.76745	0.35629					1.56634	44.2731	5.97138	22.2277
3.09881	0.20474	3.05945	0.72435	3.06939	1.36869	3.0498	3.2799	1.71012	0.03965	1.33914	0.08966	1.37941	0.15381	1.77544	0.35809					1.57472	44.3647	6.00359	22.2343
3.11397	0.20515	3.07504	0.72614	3.08557	1.37196	3.06803	3.28888	1.71809	0.03977	1.34796	0.08999	1.38715	0.15498	1.7841	0.35981					1.58303	44.453	6.03464	22.2351
3.13003	0.20657	3.09084	0.72832	3.1021	1.37558	3.08631	3.29723	1.72569	0.03991	1.35633	0.09028	1.39562	0.15615	1.79238	0.36138					1.59143	44.5367	6.06427	22.2339
3.14663	0.20699	3.10639	0.73113	3.11872	1.3789	3.10381	3.30556	1.73318	0.04004	1.36561	0.09061	1.40393	0.15733	1.80055	0.36293					1.59974	44.6202	6.0956	22.2371
3.16401	0.2074	3.12169	0.73284	3.13546	1.38188	3.12051	3.31344	1.74185	0.04018	1.37398	0.09094	1.41176	0.1585	1.80798	0.36432					1.60782	44.7025	6.12591	22.2471
3.18136	0.20871	3.13797	0.73534	3.15234	1.38519	3.13667	3.32035	1.74914	0.04032	1.38149	0.09121	1.41996	0.15966	1.81487	0.36559					1.61583	44.7865	6.15851	22.2664
3.19879	0.20886	3.15521	0.73819	3.16911	1.38825	3.15261	3.32704	1.75659	0.04045	1.38823	0.09153	1.42835	0.16084	1.8223	0.36698					1.62365	44.8754	6.19105	22.293
3.21592	0.20948	3.17344	0.73974	3.18406	1.39148	3.1689	3.33331	1.76558	0.04059	1.39819	0.09182	1.43624	0.16202	1.82902	0.36837					1.63116	44.9676	6.22415	22.3272
3.23178	0.21069	3.19184	0.74254	3.19862	1.39546	3.18482	3.33906	1.77342	0.04074	1.40479	0.09209	1.44431	0.16318	1.83663	0.3699					1.63916	45.0651	6.25847	22.3638
3.24775	0.21045	3.2104	0.74539	3.21416	1.39908	3.20027	3.34506	1.78136	0.04088	1.41398	0.09239	1.45232	0.16434	1.84264	0.37156					1.6479	45.169	6.29228	22.4014
3.26438	0.21158	3.22824	0.74702	3.23093	1.40317	3.21577	3.35098	1.78955	0.04103	1.42244	0.09266	1.46057	0.16551	1.85233	0.37328					1.65711	45.274	6.32601	22.4388
3.28071	0.21234	3.24517	0.7495	3.24875	1.4074	3.2318	3.35688	1.79752	0.04118	1.4294	0.09297	1.46898	0.16667	1.86046	0.37526					1.66648	45.3813	6.35976	22.4729
3.29679	0.21249	3.26135	0.75179	3.26747	1.41109	3.24737	3.36329	1.80685	0.04131	1.43958	0.09332	1.47704	0.16783	1.87076	0.37738					1.67613	45.489	6.39358	22.5024
3.31362	0.21409	3.27703	0.75362	3.28665	1.41475	3.263	3.37004	1.81452	0.04146	1.4475	0.09361	1.485	0.169	1.87992	0.3795					1.6858	45.5938	6.42687	22.5205
3.33108	0.21485	3.29274	0.75604	3.30571	1.41897	3.27915	3.37703	1.82194	0.0416	1.45542	0.09392	1.49307	0.17017	1.88791	0.3818					1.69506	45.6987	6.45881	22.5301
3.34964	0.21508	3.30886	0.75798	3.32426	1.4226	3.29576	3.38463	1.83117	0.04173	1.46406	0.09422	1.50113	0.17134	1.8976	0.38413					1.70366	45.7974	6.48733	22.5383
3.36849	0.21647	3.32509	0.75972	3.3412	1.42631	3.3136	3.39248	1.83863	0.04189	1.47302	0.09448	1.50928	0.17253	1.9063	0.38635					1.71182	45.8894	6.51705	22.5506
3.38697	0.21714	3.34155	0.7623	3.35655	1.43001	3.33214	3.40041	1.84692	0.04204	1.48125	0.0948	1.51729	0.1737	1.91511	0.38866					1.7198	45.9797	6.54901	22.5764
3.40518	0.21798	3.35833	0.76427	3.37143	1.43321	3.3507	3.40835	1.85562	0.04219	1.48935	0.0951	1.52548	0.17489	1.92345	0.39073					1.72769	46.0632	6.58267	22.6215
3.4226	0.21953	3.37505	0.76626	3.38654	1.43637	3.36847	3.41611	1.86325	0.04236	1.49637	0.09541	1.53363	0.17608	1.93226	0.39273					1.73564	46.1415	6.61956	22.6832
3.43902	0.2198	3.39151	0.7687	3.40229	1.43935	3.38572	3.42363	1.87206	0.04251	1.50496	0.09572	1.54175	0.17727	1.94096	0.39479					1.74385	46.2204	6.65706	22.7527
3.45488	0.22073	3.40729	0.77063	3.4183	1.44193	3.40266	3.43104	1.88042	0.04268	1.5136	0.09597	1.55016	0.17848	1.94927	0.39661					1.75233	46.2962	6.69468	22.8222
3.47044	0.22171	3.42187	0.77306	3.43508	1.44472	3.41925	3.438	1.88767	0.04286	1.52238	0.09624	1.55785	0.1797	1.9579	0.39844					1.76081	46.37	6.7319	22.8805
3.48573	0.22152	3.43697	0.77557	3.45202	1.44771	3.4356	3.4446	1.8969	0.04303	1.53053	0.09656	1.56579	0.18091	1.96625	0.40034					1.76929	46.4465	6.76843	22.9274
3.50067	0.22247	3.45375	0.77756	3.46913	1.45059	3.45175	3.45091	1.90536	0.04324	1.53912	0.09685	1.57393	0.18213	1.97438	0.40215					1.77768	46.5207	6.80313	22.9625
3.51557	0.2233	3.47168	0.78007	3.48588	1.45377	3.46815	3.45687	1.91459	0.04344	1.54704	0.0972	1.58263	0.18336	1.98248	0.40406					1.78602	46.5983	6.83741	22.9857
3.53066	0.2234	3.49028	0.7827	3.50128	1.45694	3.48463	3.46229	1.92427	0.04364	1.55631	0.09756	1.59053	0.18457	1.98977	0.40594					1.79396	46.6848	6.87091	22.9948
3.54656	0.22431	3.50932	0.78452	3.51645	1.46	3.50113	3.46775	1.93467	0.04384	1.56582	0.0979	1.59834	0.1858	1.99826	0.40765					1.8015	46.7712	6.90364	22.993
3.56327	0.2246	3.52852	0.78685	3.53214	1.46339	3.51737	3.47287	1.9466	0.04403	1.57509	0.09825	1.60647	0.18704	2.00671	0.40939					1.80929	46.8646	6.93371	22.9816
3.58071	0.22494	3.54663	0.78898	3.54837	1.46704	3.53321	3.4779	1.95673	0.0442	1.58504	0.09863	1.61468	0.18827	2.01453	0.41095					1.81765	46.9635	6.96209	22.9674
3.59773	0.22583	3.56343	0.79055	3.56601	1.47064	3.54904	3.48334	1.96624	0.04439	1.59518	0.09898	1.62256	0.1895	2.02337	0.41242					1.82678	47.0593	6.99048	22.9571
3.6142	0.22622	3.57899	0.79293	3.58482	1.47454	3.56442	3.48944	1.97525	0.04456	1.60518	0.09936	1.63081	0.1907	2.03097	0.41391					1.8365	47.1587	7.02112	22.9594
3.63039	0.22682	3.59412	0.79484	3.60416	1.47829	3.57919	3.49554	1.98413	0.04472	1.61468	0.09973	1.63871	0.19192	2.0384	0.41527					1.84634	47.2596	7.05234	22.9774
3.64676	0.22818	3.60931	0.79643	3.62279	1.48175	3.59515	3.50183	1.99024	0.04487	1.62685	0.10007	1.64665	0.19316	2.04494	0.41669					1.85605	47.3556	7.08608	23.0115
3.66395	0.22856	3.62503	0.79864	3.64117	1.48519	3.61235	3.50842	1.99728	0.04499	1.63554	0.10045	1.65421	0.1944	2.05219	0.4182					1.86544	47.4522	7.12046	23.0576
3.68171	0.22913	3.64164	0.80014	3.6587	1.4884	3.63036	3.51445	2.00425	0.04511	1.64364	0.10074	1.6619	0.19563	2.05909	0.41979					1.87426	47.5438	7.1552	23.108
3.6995	0.2302	3.65839	0.80173	3.67498	1.49161	3.64864	3.52184	2.01327	0.04523	1.65155	0.10103	1.66998	0.19686	2.06599	0.42156					1.88244	47.6251	7.19145	23.1559
3.71689	0.23064	3.6751	0.80427	3.69027	1.49496	3.6672	3.52903	2.01951	0.04533	1.65992	0.1013	1.67868	0.1981	2.07515	0.42348					1.89033	47.7044	7.22635	23.1978
3.73441	0.23162	3.69185	0.80613	3.70518	1.49776	3.68539	3.53504	2.02676	0.04544	1.66852	0.10154	1.68657	0.19932	2.08452	0.42556					1.89801	47.7773	7.26062	23.2303
3.75251	0.23236	3.7088	0.80825	3.72004	1.5003	3.70258	3.54187	2.0346	0.04557	1.67626	0.10175	1.69458	0.20054	2.0941	0.42781					1.9057	47.8438	7.29366	23.249
3.77039	0.23281	3.7246	0.81076	3.73566	1.50293	3.71893	3.54884	2.04327	0.04568	1.68255	0.10198	1.70251	0.20174	2.10309	0.43008					1.91367	47.9156	7.32564	23.261
3.78841	0.23364	3.73964	0.81254	3.75206	1.50533	3.73475	3.55405	2.05004	0.04581	1.6896	0.10217	1.71117	0.20291	2.11299	0.43253					1.92197	47.9826	7.35663	23.2709
3.80609	0.23449	3.75516	0.81488	3.76871	1.50835	3.75019	3.56028	2.05867	0.04594	1.6968	0.10235	1.71854	0.20405	2.12258	0.4351					1.93065	48.0491	7.38872	23.284
3.82312	0.23456	3.77156	0.81734	3.78601	1.51118	3.76626	3.56662	2.06721	0.04608	1.70408	0.10255	1.72604	0.20519	2.13103	0.43758					1.93938	48.1197	7.42119	23.3053
3.83919	0.23516	3.78909	0.81921	3.80311	1.51399	3.78243	3.57155	2.07397	0.04625	1.71286	0.10273	1.7331	0.20636	2.13973	0.43996					1.948	48.188	7.45478	23.3358
3.85486	0.23588	3.80809	0.82187	3.81914	1.51709	3.79892	3.57732	2.08243	0.04642	1.71965	0.10294	1.73964	0.20755	2.14854	0.44219					1.95678	48.2609	7.48985	23.3747
3.87059	0.23618	3.82759	0.82438	3.8349	1.52027	3.81558	3.58211	2.0918	0.0466	1.72689	0.10312	1.74654	0.20874	2.15777	0.44431					1.96482	48.3401	7.52444	23.4232
3.88681	0.23705	3.8465	0.82573	3.85092	1.52334	3.83247	3.5865	2.10172	0.04681	1.73553	0.10333	1.75436	0.20993	2.16657	0.44647					1.97255	48.4203	7.56062	23.4752
3.90284	0.23751	3.86464	0.82813	3.86743	1.52714	3.84932	3.59247	2.1114	0.04702	1.74385	0.10356	1.76312	0.21113	2.17457	0.44847					1.98044	48.5077	7.59791	23.523
3.91809	0.23784	3.88163	0.82974	3.88463	1.53083	3.86605	3.59768	2.12163	0.04722	1.74978	0.10379	1.7719	0.21233	2.1827	0.45049					1.98876	48.6002	7.63479	23.5672
3.93315	0.23873	3.89738	0.83126	3.90256	1.53424	3.88111	3.60274	2.13373	0.04741	1.75851	0.10399	1.77973	0.21352	2.19168	0.45258					1.99747	48.6894	7.66985	23.604
3.94868	0.23927	3.91253	0.83381	3.92131	1.53792	3.89567	3.60934	2.14487	0.04758	1.76761	0.10426	1.78781	0.21473	2.20056	0.45444					2.00683	48.783	7.70398	23.6272
3.9649	0.23972	3.92732	0.83532	3.93992	1.5411	3.911	3.61529	2.15444	0.04774	1.77489	0.10452	1.79549	0.216	2.20919	0.45628					2.01677	48.8777	7.73764	23.6382
3.98129	0.24059	3.94272	0.83683	3.95815	1.54422	3.92762	3.62144	2.1619	0.0479	1.78231	0.10477	1.80249	0.21728	2.21701	0.45802					2.0266	48.9678	7.77017	23.6412
3.99778	0.24119	3.95862	0.83918	3.97556	1.54747	3.9456	3.62884	2.16762	0.04803	1.79	0.10503	1.80871	0.21853	2.22532	0.45982					2.03602	49.0593	7.80158	23.6333
4.01381	0.24182	3.97528	0.84039	3.99223	1.55035	3.96448	3.63549	2.17407	0.04815	1.79796	0.10531	1.8165	0.21978	2.23292	0.46168					2.04507	49.1453	7.83233	23.6214
4.02984	0.24285	3.99215	0.84195	4.00821	1.55294	3.9837	3.64227	2.18129	0.04826	1.80606	0.10559	1.82521	0.221	2.24017	0.46339					2.05359	49.2228	7.86015	23.61
4.04681	0.24324	4.00925	0.84429	4.0234	1.55593	4.00251	3.64911	2.18843	0.04835	1.81443	0.10585	1.83355	0.22222	2.24739	0.46493					2.06165	49.2966	7.89058	23.602
4.06432	0.24403	4.02561	0.84563	4.03846	1.55804	4.02091	3.65494	2.1952	0.04844	1.8219	0.10613	1.84195	0.22346	2.25644	0.46652					2.0694	49.3604	7.92092	23.6051
4.08219	0.24504	4.04123	0.848	4.05356	1.56002	4.03818	3.66103	2.20283	0.04854	1.83095	0.10641	1.85001	0.22474	2.2649	0.46794					2.07712	49.4197	7.95238	23.6259
4.10041	0.24538	4.0572	0.85038	4.06899	1.5625	4.05417	3.66673	2.21063	0.04865	1.83954	0.10669	1.85747	0.22609	2.27236	0.4692					2.08477	49.4792	7.98636	23.6576
4.11885	0.24614	4.0734	0.85158	4.08551	1.56477	4.06914	3.67185	2.21805	0.04878	1.84864	0.10695	1.86463	0.22745	2.28014	0.47049					2.09265	49.5341	8.02124	23.6974
4.13692	0.24675	4.09016	0.854	4.10255	1.56692	4.08394	3.67669	2.22659	0.04892	1.85719	0.10722	1.87295	0.22879	2.28704	0.47188					2.10094	49.5912	8.05623	23.7427
4.15403	0.24728	4.10745	0.85649	4.119	1.56994	4.09954	3.68116	2.2337	0.04906	1.86533	0.10746	1.88185	0.23017	2.29446	0.47345					2.10945	49.652	8.091	23.7822
4.17059	0.24829	4.12564	0.8579	4.13473	1.57282	4.11546	3.68501	2.24164	0.04922	1.87416	0.1077	1.89089	0.23154	2.30136	0.4752					2.11806	49.7142	8.1255	23.8106
4.18786	0.24902	4.14451	0.86045	4.15076	1.57556	4.13201	3.68921	2.25069	0.04941	1.88162	0.10794	1.89955	0.2329	2.30826	0.47687					2.12654	49.7828	8.15843	23.8301
4.20565	0.24944	4.16326	0.86237	4.1678	1.57905	4.14881	3.69275	2.26002	0.0496	1.88999	0.1082	1.90799	0.23431	2.31657	0.47887					2.13486	49.8561	8.19033	23.8455
4.22271	0.25025	4.18145	0.86399	4.18516	1.5822	4.16575	3.69699	2.26956	0.0498	1.89841	0.10846	1.91716	0.23571	2.32573	0.48089					2.14299	49.9305	8.22195	23.8616
4.23875	0.2506	4.1986	0.86633	4.20244	1.58558	4.18299	3.70184	2.28049	0.05	1.90605	0.10871	1.92606	0.23709	2.33616	0.48298					2.15141	50.012	8.25533	23.883
4.25453	0.25118	4.21474	0.86783	4.22004	1.58928	4.19867	3.70678	2.29225	0.05017	1.91488	0.10898	1.93426	0.23844	2.34451	0.48532					2.16016	50.0959	8.29042	23.9089
4.27095	0.25207	4.23016	0.86942	4.23801	1.59257	4.2136	3.7125	2.30307	0.05033	1.92279	0.10923	1.94267	0.23976	2.35508	0.48774					2.16898	50.1807	8.32548	23.9376
4.28725	0.25241	4.24493	0.87176	4.25601	1.59554	4.22894	3.71861	2.31275	0.0505	1.93071	0.10947	1.95055	0.24106	2.3629	0.4903					2.17771	50.2704	8.35899	23.9686
4.3033	0.25312	4.25978	0.87283	4.27394	1.5992	4.24508	3.72473	2.32093	0.05064	1.9389	0.1097	1.95817	0.24235	2.37259	0.49278					2.18703	50.3568	8.39315	23.9991
4.31965	0.25363	4.27522	0.87413	4.29101	1.60205	4.2623	3.73108	2.32704	0.05079	1.94745	0.10994	1.96586	0.24363	2.38179	0.49513					2.1966	50.4418	8.4282	24.0314
4.3357	0.2538	4.29153	0.87623	4.30721	1.60397	4.28097	3.73753	2.33273	0.05093	1.95401	0.11018	1.97355	0.24493	2.38996	0.49734					2.20605	50.5243	8.46382	24.0681
4.35119	0.25435	4.30843	0.87751	4.32318	1.60709	4.30053	3.74365	2.34032	0.05103	1.9613	0.11041	1.98092	0.24625	2.39933	0.49964					2.21514	50.6006	8.50012	24.1081
4.36663	0.255	4.3254	0.87937	4.33903	1.60973	4.3195	3.75057	2.3475	0.05113	1.96894	0.11064	1.98867	0.24759	2.40796	0.50179					2.22391	50.672	8.5361	24.1408
4.38219	0.25537	4.34129	0.88147	4.35531	1.61158	4.33798	3.75668	2.35506	0.0512	1.97663	0.11087	1.99686	0.24896	2.41662	0.50399					2.23214	50.7416	8.5716	24.1651
4.3974	0.25622	4.35707	0.88296	4.37112	1.6138	4.35591	3.76232	2.36169	0.05129	1.98523	0.11109	2.00597	0.25037	2.42603	0.50616					2.2401	50.8017	8.60402	24.1774
4.41311	0.25674	4.37321	0.88496	4.3865	1.61583	4.3724	3.76791	2.36967	0.0514	1.99337	0.11129	2.01447	0.2518	2.43293	0.50815					2.24793	50.8561	8.63598	24.1813
4.42931	0.25707	4.39006	0.88704	4.40198	1.61761	4.38756	3.77249	2.37643	0.05151	2.00179	0.11154	2.02334	0.25326	2.44315	0.51022					2.25573	50.9132	8.66691	24.1803
4.44648	0.25786	4.40747	0.88837	4.41802	1.6203	4.40244	3.77654	2.38475	0.05163	2.01034	0.11178	2.03234	0.25474	2.45097	0.51228					2.26359	50.9606	8.69899	24.1814
4.46437	0.25836	4.42504	0.89051	4.43421	1.62273	4.41749	3.78105	2.39322	0.05177	2.01984	0.11204	2.04166	0.25623	2.45977	0.5144					2.27157	51.0149	8.73103	24.1829
4.48267	0.259	4.44277	0.89273	4.44962	1.62496	4.43313	3.78456	2.40071	0.05188	2.02889	0.1123	2.05048	0.25771	2.46759	0.51653					2.27979	51.069	8.76298	24.1831
4.50111	0.26004	4.46045	0.89431	4.46579	1.62823	4.44943	3.78846	2.40834	0.05202	2.03749	0.11255	2.05941	0.25918	2.47555	0.51848					2.28821	51.1228	8.794	24.1826
4.51996	0.26057	4.47867	0.89643	4.4827	1.63077	4.46628	3.79277	2.41646	0.05215	2.04586	0.11283	2.06779	0.26067	2.48542	0.52047					2.2966	51.1844	8.82372	24.1838
4.53841	0.26115	4.49631	0.89826	4.50028	1.63361	4.48336	3.79619	2.4243	0.0523	2.05468	0.11309	2.0765	0.26219	2.49394	0.52232					2.30468	51.2545	8.85473	24.1898
4.55563	0.26194	4.5132	0.89981	4.5184	1.63751	4.50025	3.80042	2.4321	0.05249	2.06237	0.11334	2.08472	0.26367	2.50221	0.52403					2.31281	51.3237	8.88685	24.2034
4.57206	0.2625	4.5295	0.90175	4.53673	1.64049	4.51621	3.80524	2.44091	0.05268	2.07074	0.11361	2.0936	0.26512	2.51021	0.52569					2.32128	51.4037	8.9209	24.2283
4.5886	0.26304	4.5453	0.90336	4.55467	1.64326	4.53222	3.80992	2.44976	0.05291	2.0807	0.11389	2.10316	0.26655	2.51905	0.52733					2.33	51.4856	8.95503	24.2538
4.60472	0.26384	4.56124	0.90448	4.5718	1.64651	4.54821	3.81559	2.45933	0.05314	2.08839	0.11415	2.11264	0.26797	2.52648	0.52878					2.33923	51.56	8.99002	24.2747
4.62097	0.26419	4.57704	0.90638	4.5889	1.64907	4.56453	3.82148	2.46935	0.05334	2.09703	0.11444	2.12118	0.2694	2.53373	0.53003					2.34847	51.6426	9.02233	24.2937
4.63696	0.26486	4.59236	0.90796	4.60544	1.65165	4.58189	3.8267	2.48111	0.05353	2.10558	0.11472	2.12874	0.27082	2.54045	0.53115					2.35763	51.7204	9.05446	24.3097
4.65338	0.26556	4.60805	0.90924	4.62136	1.6548	4.59946	3.8328	2.49225	0.05373	2.11372	0.11498	2.13642	0.27225	2.54841	0.5322					2.36666	51.7966	9.08888	24.3228
4.66965	0.26582	4.62428	0.91094	4.6377	1.65744	4.61778	3.8386	2.503	0.05389	2.12187	0.11525	2.14461	0.27367	2.55477	0.53336					2.37559	51.8739	9.12372	24.3416
4.68576	0.26635	4.63982	0.91244	4.65414	1.65991	4.63633	3.84408	2.51292	0.05406	2.13001	0.11549	2.15296	0.27506	2.56025	0.53462					2.3845	51.9448	9.15919	24.3644
4.70195	0.26664	4.65552	0.91394	4.6707	1.66195	4.65466	3.85007	2.51916	0.05423	2.13906	0.11576	2.16178	0.27643	2.5668	0.53598					2.39328	52.0102	9.19571	24.3806
4.71825	0.26703	4.67213	0.91581	4.68696	1.66342	4.6724	3.85503	2.52541	0.05436	2.14702	0.11604	2.17037	0.27781	2.57422	0.53762					2.40155	52.0768	9.23064	24.3917
4.73465	0.2675	4.689	0.91761	4.70291	1.66565	4.68914	3.85987	2.53148	0.05448	2.15558	0.11626	2.17908	0.27917	2.58147	0.53933					2.40968	52.1343	9.2636	24.3983
4.75085	0.26811	4.70659	0.91924	4.71878	1.66822	4.70529	3.86442	2.53841	0.05458	2.16462	0.11648	2.18755	0.28052	2.59134	0.5413					2.41794	52.1881	9.29734	24.3928
4.76667	0.26855	4.725	0.92143	4.73442	1.67039	4.72068	3.86774	2.54639	0.05466	2.17367	0.11672	2.196	0.28187	2.59987	0.54332					2.42624	52.2409	9.33155	24.3702
4.78191	0.2695	4.74365	0.92323	4.74982	1.67343	4.73586	3.87167	2.55263	0.05476	2.1825	0.11692	2.20479	0.28318	2.61044	0.54552					2.43443	52.2906	9.36431	24.3388
4.79651	0.26995	4.76166	0.92517	4.76493	1.6763	4.75127	3.87536	2.56061	0.05486	2.19087	0.11713	2.2124	0.2845	2.61928	0.54805					2.44239	52.3394	9.39769	24.3036
4.81176	0.27042	4.77915	0.92697	4.78112	1.67884	4.7668	3.87812	2.56842	0.05496	2.19856	0.11736	2.22012	0.28578	2.62936	0.55055					2.45027	52.3911	9.43327	24.2597
4.82777	0.27119	4.79588	0.92872	4.79823	1.68183	4.78276	3.88167	2.57636	0.0551	2.2067	0.11758	2.22754	0.28706	2.63789	0.5532					2.45824	52.4461	9.46858	24.2094
4.84452	0.27174	4.81253	0.93061	4.81631	1.68476	4.79951	3.88505	2.58437	0.05522	2.21444	0.11782	2.23516	0.28837	2.64616	0.55572					2.46626	52.5041	9.50178	24.1641
4.86222	0.27251	4.82892	0.9321	4.83508	1.68777	4.81636	3.88829	2.59166	0.05534	2.22163	0.11805	2.24279	0.28968	2.65663	0.55816					2.47406	52.5664	9.53286	24.1165
4.88092	0.27331	4.84492	0.93356	4.854	1.69097	4.83198	3.89306	2.59943	0.05549	2.22978	0.1183	2.25047	0.29096	2.66508	0.56054					2.4821	52.6347	9.56537	24.0521
4.89979	0.27365	4.86092	0.93486	4.87232	1.6937	4.84763	3.89766	2.60778	0.05563	2.23815	0.11859	2.25873	0.2923	2.67431	0.56287					2.49061	52.7077	9.59761	23.98
4.91903	0.27434	4.87705	0.93593	4.88944	1.69638	4.86405	3.90257	2.61594	0.05578	2.24652	0.11885	2.26744	0.29366	2.68277	0.56496					2.49967	52.7844	9.62987	23.9097
4.93788	0.27488	4.89358	0.93748	4.90564	1.69929	4.88141	3.9085	2.62423	0.05595	2.25538	0.1191	2.27585	0.29508	2.692	0.56721					2.50903	52.8614	9.6629	23.8387
4.95588	0.27511	4.90955	0.93884	4.92098	1.70123	4.89909	3.91373	2.63293	0.05612	2.26394	0.11937	2.28373	0.29652	2.7001	0.56942					2.51856	52.9378	9.69591	23.7672
4.9733	0.27595	4.92542	0.93975	4.93649	1.70352	4.91685	3.91912	2.64209	0.05629	2.27298	0.11961	2.29179	0.29795	2.70898	0.57143					2.52814	53.0127
4.98982	0.27639	4.94132	0.94158	4.95227	1.7058	4.93453	3.92514	2.65059	0.05648	2.2809	0.11986	2.30108	0.29938	2.71764	0.57348					2.53711	53.0884
5.00488	0.27674	4.95624	0.94313	4.96863	1.70768	4.95235	3.9304	2.66033	0.05666	2.28927	0.1201	2.31087	0.30077	2.72539	0.5754					2.5458	53.1603
5.01944	0.27773	4.97133	0.94419	4.98489	1.70983	4.9704	3.9355	2.66984	0.05685	2.29832	0.12031	2.31961	0.30212	2.73515	0.5774					2.55411	53.2294
5.03469	0.27812	4.98734	0.94649	5.00142	1.71192	4.98787	3.94079	2.67886	0.05703	2.30782	0.12054	2.32794	0.30347	2.74378	0.57932					2.56246	53.2958
5.0502	0.27847	5.0045	0.94841	5.01824	1.71368	5.00475	3.94486	2.69013	0.05719	2.31551	0.12074	2.33543	0.30484	2.75159	0.58114					2.57073	53.3553
5.06618	0.27929	5.02272	0.94986	5.03505	1.71606	5.02069	3.94888	2.69984	0.05734	2.32366	0.12092	2.3428	0.30622	2.76022	0.58303					2.57911	53.4111
5.08255	0.2797	5.04168	0.95239	5.05155	1.71818	5.03677	3.95275	2.70855	0.05749	2.33162	0.12114	2.35011	0.30759	2.76981	0.58499					2.5875	53.4654
5.09966	0.28036	5.06054	0.95411	5.06651	1.72044	5.05283	3.95599	2.71666	0.05761	2.34017	0.12137	2.35804	0.30892	2.77724	0.58682					2.59589	53.5181
5.11662	0.28101	5.07851	0.95557	5.08125	1.72344	5.06861	3.95894	2.72506	0.05774	2.34832	0.12157	2.36689	0.31023	2.78622	0.58869					2.60434	53.5667
5.13332	0.2813	5.09535	0.95807	5.0972	1.7263	5.08379	3.96189	2.72953	0.05786	2.35714	0.12182	2.37566	0.31153	2.79351	0.59045					2.61282	53.6148
5.14995	0.28212	5.11135	0.95943	5.11453	1.72927	5.09917	3.96441	2.7389	0.05797	2.36551	0.12201	2.38514	0.31283	2.80284	0.59235					2.62111	53.661
5.16657	0.28255	5.12708	0.96068	5.13286	1.73235	5.11503	3.9674	2.74511	0.05808	2.37456	0.12225	2.39284	0.31411	2.81013	0.59421					2.62908	53.7085
5.18306	0.28255	5.14301	0.96274	5.15191	1.73514	5.13147	3.97127	2.75294	0.05818	2.38184	0.12248	2.40071	0.31542	2.81915	0.59596					2.63676	53.7599
5.19822	0.28312	5.15898	0.96381	5.17113	1.73797	5.14737	3.97513	2.75988	0.05828	2.39017	0.12268	2.40862	0.31669	2.8271	0.59777					2.64398	53.814
5.21287	0.28385	5.17526	0.96497	5.18986	1.74123	5.16297	3.97979	2.76803	0.0584	2.39809	0.12291	2.41578	0.31794	2.83573	0.59946					2.65198	53.8739
5.22832	0.28422	5.19187	0.9668	5.20761	1.7436	5.17945	3.98473	2.77549	0.05852	2.40668	0.12313	2.42283	0.31915	2.84443	0.60116					2.66032	53.9397
5.24469	0.28454	5.20865	0.96783	5.22378	1.74617	5.19676	3.98963	2.78257	0.05864	2.4146	0.12334	2.43077	0.32033	2.85324	0.60282					2.66917	54.0083
5.26238	0.28497	5.22543	0.96916	5.239	1.74871	5.21479	3.9948	2.79127	0.05878	2.42387	0.12355	2.43803	0.32153	2.86088	0.60439					2.67834	54.0799
5.28081	0.28555	5.2422	0.97096	5.25408	1.75084	5.2332	3.99999	2.79908	0.05891	2.43247	0.12375	2.44577	0.32275	2.86848	0.60596					2.68791	54.1551
5.29952	0.28589	5.25741	0.97208	5.26926	1.75286	5.25128	4.00521	2.80792	0.05905	2.44089	0.12389	2.45326	0.324	2.87609	0.60766					2.69764	54.2282
5.31797	0.28633	5.27169	0.97371	5.2852	1.75476	5.2688	4.01062	2.81517	0.05918	2.44898	0.12408	2.461	0.32531	2.88454	0.60921					2.70702	54.3018
5.33598	0.28695	5.28667	0.97586	5.30174	1.75653	5.28574	4.01556	2.82422	0.05931	2.45781	0.12427	2.46947	0.32665	2.89183	0.61082					2.71584	54.3747
5.35392	0.28779	5.30305	0.97745	5.3186	1.75859	5.30262	4.02035	2.83095	0.05946	2.4655	0.12447	2.47818	0.32798	2.89979	0.61242					2.72419	54.4406
5.37162	0.28851	5.32076	0.97912	5.33543	1.76055	5.31925	4.02472	2.83917	0.0596	2.47319	0.12468	2.48676	0.32931	2.90757	0.61406					2.73222	54.5039
5.3884	0.28884	5.33961	0.98103	5.35245	1.76237	5.33555	4.02845	2.84743	0.05974	2.48138	0.12485	2.49573	0.33062	2.91637	0.61583					2.74021	54.5637
5.40417	0.28953	5.35918	0.98276	5.36889	1.76502	5.35167	4.03191	2.85561	0.0599	2.48993	0.12504	2.50444	0.33193	2.92419	0.61749					2.74808	54.6173
5.41895	0.2904	5.37855	0.98451	5.38413	1.7679	5.36783	4.03513	2.86321	0.06004	2.49853	0.12522	2.51203	0.33323	2.93215	0.61916					2.75634	54.6696
5.4337	0.29098	5.39688	0.98609	5.3993	1.77073	5.38415	4.03795	2.87226	0.06017	2.50599	0.12538	2.51958	0.33451	2.94095	0.62097					2.76464	54.7203
5.44859	0.29135	5.414	0.98755	5.41527	1.77348	5.40015	4.04109	2.87937	0.06031	2.51482	0.12559	2.52695	0.33574	2.94912	0.62263					2.77328	54.7691
5.464	0.29227	5.42975	0.989	5.43227	1.77609	5.4163	4.04396	2.88871	0.06045	2.52319	0.12581	2.53388	0.33694	2.9569	0.62424					2.78198	54.818
5.48062	0.29255	5.44449	0.99049	5.45036	1.77926	5.43202	4.04698	2.89585	0.0606	2.53092	0.126	2.54167	0.33813	2.96416	0.62597					2.79055	54.8654
5.49773	0.29303	5.45957	0.99177	5.46954	1.78229	5.44794	4.05068	2.90487	0.06075	2.53879	0.1262	2.54982	0.33928	2.97229	0.6277					2.79904	54.9132
5.51475	0.29343	5.47506	0.99293	5.48872	1.78492	5.46313	4.05441	2.91281	0.06091	2.54784	0.12638	2.55682	0.34045	2.98021	0.62947					2.80714	54.9671
5.53189	0.29381	5.49106	0.9942	5.50733	1.78787	5.4785	4.05883	2.921	0.06105	2.55554	0.12655	2.56454	0.34161	2.98785	0.63127					2.81466	55.0238
5.54919	0.29429	5.50766	0.99541	5.52527	1.79075	5.4949	4.06377	2.92984	0.06119	2.56327	0.12673	2.57314	0.34277	2.99648	0.63313					2.82223	55.0841
5.56528	0.29464	5.52461	0.99657	5.54194	1.7928	5.51252	4.06864	2.93709	0.06132	2.57182	0.1269	2.58038	0.34397	3.00536	0.63509					2.8303	55.1511
5.58099	0.29494	5.5418	0.99801	5.55767	1.79498	5.5307	4.07395	2.94597	0.06147	2.5811	0.1271	2.58865	0.34517	3.01402	0.63701					2.83899	55.22
5.59713	0.2956	5.55917	0.99941	5.57269	1.79707	5.54931	4.07927	2.95443	0.06163	2.58969	0.12729	2.59647	0.34637	3.02195	0.63886					2.84825	55.293
5.61342	0.29644	5.57514	1.00105	5.58775	1.79855	5.5682	4.08409	2.96193	0.06178	2.59806	0.12747	2.60345	0.34755	3.03118	0.64091					2.85793	55.3698
5.62946	0.29673	5.59039	1.00303	5.60283	1.80037	5.58622	4.08875	2.97043	0.06192	2.60485	0.12766	2.61172	0.34872	3.03913	0.64321					2.86774	55.446
5.64578	0.29741	5.60585	1.00424	5.61867	1.80192	5.60276	4.09326	2.97837	0.06204	2.61413	0.12785	2.62003	0.34986	3.04741	0.64538					2.87743	55.5235
5.66239	0.29823	5.62216	1.00589	5.6352	1.80343	5.6185	4.09726	2.9869	0.06216	2.62186	0.12803	2.62755	0.35101	3.05523	0.64754					2.88668	55.5963
5.68041	0.29874	5.63971	1.00792	5.65187	1.80541	5.63431	4.10118	2.99366	0.06228	2.63064	0.12821	2.63465	0.35214	3.06386	0.64975					2.89556	55.6615
5.69934	0.29945	5.65827	1.00943	5.66887	1.80726	5.65005	4.10493	3.0013	0.06242	2.63924	0.12842	2.64165	0.3533	3.07464	0.65201					2.90385	55.7229
5.71822	0.30012	5.67753	1.01102	5.68532	1.80906	5.66588	4.10811	3.00841	0.06257	2.64738	0.12863	2.64844	0.35452	3.08335	0.65418					2.91151	55.7777
5.73644	0.30105	5.69634	1.01285	5.7013	1.81191	5.68215	4.11129	3.016	0.0627	2.6553	0.12884	2.65535	0.35575	3.09095	0.65641					2.91917	55.8263
5.75439	0.30163	5.71482	1.01421	5.7177	1.81436	5.69867	4.11402	3.02401	0.06283	2.66412	0.12902	2.66285	0.35697	3.10135	0.65886					2.92689	55.8748
5.77208	0.30197	5.73205	1.01565	5.73406	1.81655	5.71548	4.11678	3.03234	0.06293	2.67249	0.1292	2.67142	0.35821	3.11125	0.66142					2.93485	55.9205
5.78876	0.30217	5.74784	1.01722	5.75109	1.81938	5.73239	4.11969	3.0408	0.06304	2.68113	0.12938	2.67981	0.35946	3.11942	0.6638					2.94322	55.963
5.80435	0.30253	5.76323	1.01814	5.76843	1.82185	5.74886	4.123	3.04812	0.06316	2.68946	0.12958	2.6886	0.36073	3.1277	0.666					2.95178	56.008
5.82026	0.30292	5.77838	1.01956	5.78664	1.82471	5.76511	4.12663	3.05558	0.06327	2.69715	0.12974	2.69711	0.36201	3.13778	0.66823					2.96051	56.0509
5.83556	0.30336	5.79342	1.02098	5.80521	1.82764	5.77986	4.13071	3.06286	0.06339	2.70529	0.1299	2.70494	0.36325	3.14736	0.6705					2.96943	56.0969
5.85047	0.30376	5.80901	1.02181	5.82359	1.83013	5.79491	4.13527	3.0698	0.06351	2.71321	0.13006	2.71308	0.3645	3.15581	0.67275					2.97803	56.1501
5.86507	0.30406	5.8251	1.02329	5.84149	1.83261	5.81111	4.13979	3.07726	0.06365	2.72185	0.13021	2.72077	0.36574	3.16487	0.6749					2.98585	56.204
5.88028	0.3047	5.8418	1.0248	5.85859	1.83478	5.82867	4.14465	3.08385	0.0638	2.72927	0.13034	2.72776	0.36694	3.173	0.67706					2.99368	56.264
5.89642	0.30479	5.85889	1.02567	5.87498	1.83639	5.84709	4.14949	3.0911	0.06395	2.73651	0.13048	2.73461	0.36816	3.18199	0.67932					3.00175	56.331
5.91364	0.30522	5.87548	1.02729	5.89079	1.83821	5.86611	4.15413	3.1015	0.0641	2.74448	0.13062	2.74242	0.36938	3.19118	0.68145					3.01021	56.3971
5.93117	0.30593	5.89161	1.02902	5.90564	1.84001	5.88553	4.15904	3.11125	0.06427	2.75257	0.13075	2.75061	0.3706	3.20006	0.68352					3.01913	56.4659
5.94824	0.30647	5.90764	1.03018	5.92049	1.84197	5.90398	4.16368	3.12075	0.06445	2.75981	0.13087	2.7587	0.37183	3.20833	0.68561					3.02877	56.5379
5.96458	0.30753	5.92344	1.03205	5.93561	1.84392	5.92132	4.16797	3.12929	0.06463	2.76796	0.13099	2.76803	0.37308	3.21877	0.68766					3.03866	56.609
5.98095	0.30835	5.93994	1.03388	5.9514	1.84502	5.93752	4.17211	3.13896	0.06483	2.77615	0.13114	2.77638	0.37435	3.22835	0.68957					3.04828	56.6826
5.99771	0.3087	5.95719	1.03524	5.96815	1.84695	5.95265	4.17525	3.14833	0.06502	2.78425	0.13129	2.78515	0.37566	3.23631	0.69136					3.0575	56.7523
6.01453	0.3097	5.9758	1.03706	5.98524	1.84916	5.96756	4.17797	3.15651	0.0652	2.79035	0.13144	2.79348	0.37699	3.24409	0.69312					3.06637	56.8137
6.03165	0.31064	5.99474	1.03893	6.00119	1.85079	5.9828	4.18085	3.1655	0.06535	2.79764	0.13159	2.80209	0.37829	3.25201	0.69485					3.07491	56.8726
6.04914	0.31074	6.01334	1.04002	6.01698	1.85345	5.99871	4.18347	3.1742	0.06549	2.80551	0.13174	2.81001	0.37959	3.25912	0.69649					3.08304	56.9235
6.06651	0.31155	6.03151	1.04193	6.03322	1.85637	6.0155	4.18599	3.18301	0.06563	2.81343	0.13189	2.81859	0.38085	3.2669	0.69804					3.0907	56.9687
6.08382	0.3123	6.04873	1.04354	6.05052	1.85869	6.03243	4.18888	3.19051	0.06576	2.8218	0.13203	2.82713	0.38209	3.27539	0.69946					3.09801	57.0146
6.10146	0.31251	6.065	1.04471	6.06825	1.86159	6.04921	4.19136	3.19762	0.06587	2.82953	0.1322	2.83532	0.3833	3.28264	0.70086					3.10566	57.0572
6.11925	0.3133	6.08087	1.04625	6.08573	1.86459	6.06611	4.19444	3.20507	0.066	2.83696	0.1324	2.84302	0.38448	3.29039	0.70229					3.11371	57.0985
6.13725	0.31345	6.09598	1.04735	6.10332	1.867	6.08267	4.19786	3.21184	0.0661	2.84401	0.13261	2.85103	0.38564	3.29909	0.70369					3.12201	57.1419
6.15517	0.31388	6.11096	1.04814	6.12085	1.87047	6.09782	4.20152	3.2193	0.0662	2.85211	0.1328	2.8591	0.38681	3.30722	0.70522					3.13075	57.1836
6.17265	0.31468	6.12621	1.04935	6.13878	1.87342	6.11315	4.20625	3.22658	0.0663	2.86093	0.13301	2.86685	0.38798	3.31483	0.70691					3.13967	57.2301
6.1894	0.31449	6.14191	1.05077	6.15646	1.87519	6.12918	4.21114	3.23317	0.06642	2.86998	0.13322	2.87454	0.38917	3.3231	0.70852					3.14824	57.2836
6.20529	0.31469	6.15827	1.05172	6.17371	1.87786	6.14599	4.21584	3.24011	0.06656	2.87989	0.13346	2.88197	0.39038	3.33127	0.7102					3.15639	57.3381
6.22136	0.3157	6.17508	1.0534	6.19002	1.88024	6.16408	4.22092	3.24736	0.0667	2.88903	0.13371	2.88998	0.39159	3.33905	0.71199					3.16452	57.3995
6.2374	0.31584	6.19118	1.05492	6.20605	1.88185	6.1834	4.22563	3.25745	0.06685	2.89731	0.13398	2.89874	0.39279	3.34786	0.71371					3.17285	57.4639
6.25317	0.3166	6.2071	1.05595	6.22228	1.88384	6.20249	4.22999	3.26695	0.06702	2.90713	0.13422	2.90797	0.394	3.35585	0.71559					3.18134	57.5288
6.26837	0.31727	6.22376	1.05737	6.23828	1.88557	6.22115	4.23452	3.27667	0.06721	2.91609	0.13446	2.91694	0.39524	3.36381	0.71742					3.18995	57.5973
6.28348	0.31732	6.24106	1.05918	6.25354	1.88677	6.23903	4.23855	3.28568	0.0674	2.92591	0.13471	2.92516	0.39649	3.37297	0.71919					3.19905	57.6675
6.29878	0.31819	6.25876	1.06073	6.26879	1.88854	6.25564	4.24228	3.29456	0.06761	2.93355	0.13495	2.93291	0.39772	3.38199	0.72104					3.2085	57.7363
6.31457	0.31878	6.27659	1.06263	6.28456	1.89013	6.27117	4.2458	3.30389	0.06782	2.9417	0.13523	2.94105	0.39892	3.39122	0.72284					3.218	57.8061
6.33118	0.31901	6.29395	1.0644	6.30062	1.89152	6.2861	4.24878	3.31347	0.06801	2.95029	0.13549	2.95007	0.40011	3.3983	0.7245					3.22739	57.8731
6.34831	0.32006	6.3115	1.0657	6.31604	1.89422	6.30084	4.25128	3.32193	0.0682	2.95889	0.13577	2.95859	0.40126	3.40643	0.72624					3.23646	57.934
6.36464	0.32063	6.32915	1.06734	6.33212	1.89663	6.31593	4.25364	3.33164	0.06838	2.96839	0.136	2.96611	0.40239	3.4151	0.72794					3.24502	57.9919
6.38068	0.32096	6.34657	1.06867	6.34868	1.89866	6.3319	4.25571	3.33948	0.06854	2.97631	0.13622	2.9741	0.40351	3.42249	0.72958					3.25335	58.0414
6.39739	0.32196	6.36328	1.06985	6.36621	1.90119	6.34863	4.25808	3.34916	0.0687	2.98536	0.1364	2.98294	0.40462	3.43119	0.73133					3.26149	58.0843
6.41457	0.32185	6.37968	1.07138	6.38449	1.90375	6.36549	4.26082	3.35735	0.06885	2.99441	0.13662	2.99165	0.40569	3.43879	0.73281					3.26931	58.1246
6.43237	0.32252	6.39593	1.07259	6.40314	1.90646	6.38274	4.26391	3.36498	0.06897	3.00192	0.1368	3.0003	0.40672	3.44742	0.73453					3.27691	58.1608
6.45028	0.32348	6.41206	1.07356	6.4214	1.9093	6.39904	4.2675	3.37226	0.06911	3.00979	0.13695	3.00865	0.40773	3.45489	0.73638					3.28456	58.1939
6.46857	0.3238	6.4278	1.07445	6.43881	1.91183	6.41494	4.27132	3.38124	0.06925	3.01617	0.13705	3.01685	0.40873	3.46458	0.73812					3.29236	58.2288
6.48656	0.32436	6.44331	1.07561	6.45589	1.91423	6.43106	4.27548	3.38891	0.06938	3.02336	0.13712	3.02478	0.40971	3.4708	0.73987					3.30055	58.2635
6.50394	0.32497	6.45862	1.07651	6.47242	1.91641	6.44781	4.27986	3.39772	0.06951	3.02951	0.13719	3.03262	0.41065	3.48	0.7418					3.30906	58.3032
6.52071	0.3251	6.47446	1.07755	6.48859	1.9183	6.46489	4.28416	3.40591	0.06963	3.03626	0.13724	3.04028	0.41156	3.48933	0.7437					3.31741	58.3517
6.5372	0.3257	6.49067	1.0789	6.50516	1.92015	6.48219	4.28884	3.41558	0.06976	3.04264	0.13733	3.04913	0.41245	3.49679	0.74554					3.32558	58.4059
6.5545	0.32609	6.50629	1.08012	6.52128	1.92224	6.50025	4.29349	3.42394	0.06988	3.0487	0.13746	3.05734	0.4133	3.50475	0.74735					3.33382	58.4668
6.57169	0.32633	6.52205	1.0815	6.53776	1.92414	6.51892	4.29794	3.43258	0.07001	3.05576	0.13764	3.06623	0.41417	3.51374	0.74899					3.34244	58.5337
6.5882	0.32741	6.53891	1.08322	6.55439	1.92566	6.53726	4.3026	3.43972	0.07012	3.0625	0.13785	3.07476	0.41501	3.52279	0.75089					3.35144	58.6
6.60447	0.32761	6.55666	1.08484	6.57087	1.92707	6.5551	4.30646	3.44718	0.07023	3.07268	0.13809	3.08341	0.41583	3.52969	0.75261					3.36077	58.6698
6.62079	0.32825	6.57514	1.08626	6.58684	1.92822	6.57224	4.30955	3.45412	0.07035	3.08195	0.13835	3.09226	0.41667	3.53747	0.75439					3.37013	58.7429
6.63707	0.32885	6.59383	1.08827	6.60259	1.92988	6.58845	4.31273	3.46123	0.07046	3.09209	0.13863	3.10102	0.4175	3.54557	0.75621					3.37928	58.8129
6.65319	0.3289	6.61197	1.08979	6.61797	1.93156	6.60414	4.31531	3.46817	0.07058	3.10277	0.13895	3.10879	0.41832	3.55427	0.75809					3.38827	58.8835
6.66916	0.32946	6.62918	1.09127	6.63248	1.93346	6.61965	4.31732	3.4758	0.0707	3.11159	0.13928	3.11648	0.41916	3.56205	0.75988					3.39729	58.9504
6.68503	0.33007	6.64582	1.09313	6.6479	1.93557	6.63458	4.31966	3.48305	0.07084	3.12109	0.13961	3.12449	0.42001	3.57192	0.76176					3.40615	59.0097
6.70116	0.3302	6.66228	1.09424	6.66445	1.93792	6.64974	4.32144	3.49418	0.07099	3.12923	0.13993	3.13186	0.42086	3.57885	0.76373					3.41465	59.0661
6.71688	0.33104	6.67826	1.09569	6.68201	1.94	6.66535	4.32324	3.50264	0.07115	3.13828	0.1402	3.14017	0.4217	3.58783	0.76578					3.42301	59.1169
6.73221	0.33154	6.6946	1.09713	6.70051	1.94218	6.68202	4.32553	3.51149	0.07131	3.14733	0.14045	3.14763	0.42254	3.59618	0.7679					3.43102	59.1606
6.74745	0.33156	6.71081	1.098	6.71933	1.94469	6.6989	4.3278	3.52141	0.0715	3.15683	0.14066	3.15561	0.42342	3.60569	0.77004					3.43927	59.2022
6.76257	0.33259	6.72726	1.09896	6.73795	1.94693	6.71503	4.33064	3.53039	0.07168	3.1652	0.14086	3.16396	0.42432	3.61457	0.77242					3.44758	59.2377
6.77887	0.33266	6.74401	1.10014	6.75554	1.94959	6.73068	4.33423	3.53875	0.07185	3.17407	0.14106	3.1712	0.4252	3.62338	0.77469					3.45566	59.2687
6.7955	0.33305	6.76037	1.10087	6.77207	1.95217	6.74708	4.33808	3.54826	0.07201	3.18172	0.14122	3.17914	0.4261	3.63208	0.7771					3.46347	59.3017
6.81315	0.33416	6.77588	1.1021	6.78792	1.95406	6.76392	4.34239	3.55675	0.07218	3.18986	0.14136	3.18784	0.427	3.64177	0.77968					3.47136	59.3341
6.83126	0.33439	6.79128	1.10331	6.80368	1.95595	6.78134	4.34703	3.5665	0.07235	3.19733	0.14147	3.19548	0.4279	3.65185	0.78232					3.47936	59.3691
6.85014	0.33532	6.8063	1.10431	6.81969	1.95788	6.79934	4.35152	3.57548	0.0725	3.20529	0.14155	3.2033	0.42881	3.66157	0.78494					3.48728	59.413
6.86901	0.33613	6.82128	1.10589	6.83566	1.9596	6.81696	4.3561	3.58298	0.07264	3.21226	0.14163	3.21111	0.42974	3.67098	0.78743					3.49523	59.4623
6.88813	0.33642	6.83725	1.10734	6.85233	1.96116	6.83461	4.36042	3.593	0.07279	3.21909	0.14172	3.21887	0.43065	3.6812	0.78966					3.50324	59.52
6.90626	0.33725	6.8545	1.10867	6.86899	1.96304	6.85255	4.36483	3.60081	0.07293	3.22497	0.14182	3.22681	0.43156	3.69146	0.79189					3.51163	59.5853
6.92315	0.33776	6.87272	1.10996	6.88571	1.96473	6.87028	4.36893	3.60955	0.07306	3.23126	0.14199	3.23494	0.43243	3.70069	0.79389					3.52068	59.6523
6.93967	0.33785	6.89142	1.11165	6.90235	1.96603	6.88713	4.3725	3.61676	0.0732	3.23719	0.14217	3.24334	0.43328	3.70724	0.79567					3.53023	59.7225
6.95579	0.33871	6.91053	1.11354	6.91917	1.96765	6.90379	4.37566	3.62647	0.07334	3.24547	0.14239	3.25085	0.43418	3.71396	0.79737					3.53999	59.795
6.97167	0.33901	6.92907	1.11478	6.93434	1.9693	6.92021	4.37853	3.63466	0.07349	3.25569	0.14263	3.2577	0.43508	3.72152	0.79897					3.54946	59.8662
6.98715	0.33933	6.9462	1.11577	6.94864	1.97123	6.93632	4.38066	3.64246	0.07365	3.26587	0.14287	3.26392	0.43598	3.72867	0.80024					3.55835	59.938
7.00253	0.34026	6.96215	1.11778	6.96375	1.97411	6.95202	4.38242	3.65145	0.07378	3.27583	0.14315	3.27109	0.43693	3.73677	0.80144					3.56688	60.0068
7.01854	0.34017	6.97742	1.11853	6.98011	1.97671	6.96745	4.38409	3.66064	0.07392	3.28578	0.14344	3.27878	0.43788	3.74292	0.80253					3.57547	60.0688
7.03498	0.34039	6.99276	1.11954	6.99794	1.97871	6.98287	4.38567	3.66917	0.07406	3.29528	0.14375	3.28728	0.43883	3.75233	0.80372					3.58393	60.1251
7.05145	0.34077	7.0087	1.12148	7.01688	1.98158	6.99844	4.3877	3.6775	0.07419	3.30365	0.14405	3.29556	0.43982	3.7587	0.80523					3.59215	60.1737
7.06795	0.34059	7.02484	1.12177	7.0362	1.9838	7.01442	4.38987	3.68544	0.07433	3.31315	0.1443	3.3037	0.44079	3.76718	0.80664					3.60034	60.2171
7.08469	0.34124	7.04112	1.12284	7.05527	1.98595	7.03005	4.39268	3.69414	0.07446	3.32175	0.14453	3.31227	0.44177	3.77511	0.80825					3.60868	60.2599
7.10137	0.34184	7.05797	1.12445	7.07376	1.9893	7.04609	4.39607	3.70209	0.07458	3.33012	0.14475	3.32049	0.44278	3.78278	0.80982					3.617	60.2987
7.11762	0.34216	7.07501	1.12443	7.09089	1.99156	7.06249	4.40005	3.71114	0.0747	3.33871	0.14491	3.32824	0.44378	3.79102	0.81143					3.62537	60.3338
7.13295	0.34296	7.09213	1.12621	7.10671	1.99302	7.07983	4.4042	3.71877	0.0748	3.34663	0.14505	3.33535	0.44481	3.79901	0.81317					3.63378	60.3686
7.14768	0.3433	7.10841	1.12813	7.12156	1.99526	7.09787	4.40838	3.72706	0.07491	3.3546	0.14519	3.34222	0.44586	3.80729	0.81505					3.64197	60.4012
7.16238	0.34351	7.12296	1.12843	7.13653	1.9964	7.11639	4.41291	3.73525	0.07504	3.36315	0.14533	3.34938	0.44688	3.81493	0.81694					3.65005	60.438
7.17785	0.34435	7.13771	1.13062	7.15196	1.99751	7.13481	4.41752	3.74271	0.07518	3.37084	0.14546	3.35732	0.44795	3.822	0.819					3.65767	60.4815
7.19441	0.34518	7.15386	1.13225	7.16789	1.99954	7.1525	4.42164	3.75068	0.07531	3.37853	0.14557	3.3668	0.44904	3.8312	0.82107					3.66501	60.5306
7.21157	0.34588	7.1716	1.13254	7.18444	2.00084	7.16984	4.42588	3.75915	0.07546	3.38604	0.14566	3.37482	0.45014	3.83983	0.82311					3.67287	60.5892
7.2296	0.34697	7.19045	1.13498	7.20151	2.0022	7.18663	4.42965	3.76716	0.0756	3.39346	0.1458	3.38315	0.45128	3.84991	0.82534					3.68136	60.6527
7.24852	0.34739	7.20954	1.13648	7.21867	2.00422	7.20269	4.43277	3.77597	0.07576	3.40029	0.14594	3.39203	0.45242	3.85932	0.82766					3.69056	60.7176
7.26751	0.34786	7.22866	1.13728	7.23593	2.00513	7.21891	4.43613	3.78447	0.07594	3.4059	0.14608	3.40127	0.45357	3.86759	0.83023					3.70017	60.7854
7.28675	0.34838	7.24712	1.13998	7.25196	2.00679	7.23546	4.43857	3.79421	0.07611	3.41319	0.14628	3.40961	0.45473	3.87665	0.83301					3.71003	60.8539
7.3052	0.34859	7.26444	1.14096	7.26707	2.00961	7.25182	4.44062	3.80337	0.07628	3.42124	0.14647	3.41736	0.45585	3.88634	0.8356					3.71992	60.92
7.32298	0.34909	7.28036	1.14185	7.28268	2.01187	7.26836	4.44271	3.81326	0.07644	3.43219	0.14671	3.42455	0.45699	3.89677	0.83811					3.72927	60.985
7.33976	0.34968	7.29524	1.14405	7.29898	2.01448	7.2847	4.4447	3.82266	0.07659	3.44137	0.14695	3.43217	0.45816	3.9072	0.8404					3.73794	61.0451
7.35538	0.35003	7.30993	1.14443	7.31596	2.01743	7.30074	4.44628	3.83043	0.07674	3.45183	0.14719	3.43915	0.45933	3.91781	0.84253					3.74588	61.0988
7.37029	0.35029	7.32546	1.14546	7.33425	2.01944	7.31645	4.44854	3.84	0.07687	3.4611	0.14747	3.44697	0.4605	3.92669	0.84462					3.75354	61.1479
7.3853	0.35055	7.34175	1.14721	7.35373	2.0214	7.33211	4.45111	3.84659	0.077	3.4706	0.14777	3.45478	0.46168	3.93324	0.84663					3.76112	61.1911
7.40074	0.35089	7.35846	1.14741	7.37274	2.02406	7.34682	4.45371	3.85592	0.07713	3.47988	0.14805	3.46361	0.46285	3.93978	0.8484					3.76902	61.2301
7.41644	0.35136	7.37538	1.14898	7.39111	2.02616	7.36194	4.45689	3.86289	0.07726	3.48983	0.14832	3.47252	0.46404	3.94721	0.84996					3.77708	61.2704
7.43283	0.35183	7.3922	1.15064	7.40884	2.02843	7.37824	4.46018	3.87156	0.07737	3.49865	0.14856	3.48098	0.46522	3.9541	0.85127					3.78559	61.3106
7.44936	0.35227	7.40941	1.1505	7.42545	2.03074	7.39546	4.46397	3.87989	0.07749	3.50702	0.14878	3.48925	0.46637	3.96224	0.85251					3.79422	61.3499
7.46593	0.35286	7.42545	1.15213	7.44071	2.0323	7.41367	4.46812	3.88731	0.0776	3.5163	0.14899	3.49752	0.46755	3.96896	0.8537					3.80299	61.3903
7.48283	0.35335	7.44051	1.15373	7.45576	2.03362	7.43231	4.47233	3.89633	0.07773	3.52557	0.14918	3.50502	0.46873	3.97688	0.85494					3.81178	61.4315
7.49966	0.35383	7.45584	1.15397	7.47062	2.03522	7.45103	4.47616	3.90451	0.07785	3.53304	0.14936	3.51188	0.4699	3.98455	0.85628					3.82045	61.4763
7.51615	0.35446	7.47152	1.15646	7.48597	2.03598	7.46909	4.4802	3.91284	0.07797	3.54164	0.14955	3.51937	0.4711	3.99297	0.85772					3.82829	61.5247
7.53279	0.35499	7.48891	1.15794	7.50205	2.03745	7.48599	4.48398	3.9203	0.07808	3.54937	0.14972	3.52736	0.47229	4.00061	0.85926					3.83581	61.5783
7.54816	0.35569	7.50738	1.15851	7.51872	2.03932	7.50193	4.48693	3.92911	0.07821	3.55747	0.1499	3.53532	0.47348	4.00751	0.86081					3.84344	61.636
7.56289	0.35621	7.52654	1.16105	7.53566	2.04058	7.51769	4.49027	3.93747	0.07832	3.56426	0.15006	3.54446	0.47472	4.01547	0.8625					3.85163	61.6985
7.57829	0.35676	7.54564	1.16199	7.55289	2.04218	7.53374	4.49315	3.94524	0.07843	3.57331	0.15022	3.55339	0.47596	4.02427	0.86425					3.86054	61.7641
7.59427	0.35719	7.56405	1.16249	7.56888	2.04413	7.5497	4.49549	3.95394	0.07854	3.58059	0.15039	3.56222	0.47727	4.03156	0.86596					3.87009	61.8301
7.61102	0.35766	7.58138	1.16477	7.58474	2.0461	7.56592	4.49796	3.96192	0.07865	3.59005	0.15052	3.57042	0.47861	4.03969	0.86756					3.87992	61.899
7.62853	0.35819	7.59755	1.16559	7.6006	2.04851	7.5825	4.49969	3.9692	0.07876	3.59842	0.15067	3.57958	0.47994	4.04903	0.8693					3.88982	61.9673
7.64755	0.35884	7.61291	1.16619	7.61691	2.05083	7.59924	4.50119	3.97767	0.07886	3.60679	0.1508	3.58754	0.48128	4.05614	0.87104					3.89944	62.0332
7.66716	0.35916	7.62788	1.16824	7.6338	2.05301	7.61587	4.50333	3.98533	0.07896	3.61493	0.15091	3.59663	0.48259	4.06445	0.8728					3.90858	62.093
7.68622	0.35943	7.64293	1.16851	7.65141	2.05594	7.63267	4.5053	3.99296	0.07909	3.62222	0.15101	3.60491	0.48387	4.07184	0.87454					3.91717	62.1469
7.70468	0.36	7.65841	1.16915	7.66992	2.05865	7.6487	4.50782	4.00091	0.0792	3.62896	0.15109	3.61341	0.48513	4.08019	0.87619					3.92517	62.1942
7.72257	0.36043	7.67486	1.17115	7.68889	2.06111	7.66338	4.5113	4.00892	0.07933	3.63624	0.15119	3.6215	0.48639	4.0885	0.87789					3.93253	62.2368
7.73951	0.36079	7.69183	1.17148	7.70753	2.06365	7.67832	4.51457	4.01672	0.07946	3.64276	0.15132	3.62988	0.48762	4.09611	0.87963					3.93988	62.2756
7.75531	0.36161	7.70889	1.17263	7.72533	2.06559	7.69404	4.51862	4.0264	0.07959	3.64846	0.15148	3.63854	0.48884	4.10456	0.88128					3.94763	62.3109
7.77023	0.36203	7.72558	1.17446	7.74213	2.0674	7.71107	4.52323	4.03507	0.07973	3.65656	0.15167	3.64617	0.49006	4.1129	0.88315					3.95576	62.3473
7.78485	0.36257	7.74164	1.17524	7.75841	2.06891	7.7294	4.5271	4.0436	0.07989	3.6676	0.1519	3.6548	0.49126	4.12086	0.88504					3.96434	62.3845
7.79969	0.36303	7.75766	1.17659	7.77408	2.0705	7.74865	4.53137	4.05189	0.08004	3.67583	0.15214	3.66365	0.49246	4.1302	0.88689					3.97301	62.4214
7.81481	0.36314	7.77399	1.17854	7.78921	2.07239	7.76803	4.53594	4.06095	0.08021	3.68728	0.15239	3.67084	0.49367	4.13713	0.88878					3.9817	62.4632
7.83046	0.36366	7.79088	1.17947	7.8039	2.07357	7.78681	4.53979	4.06976	0.08038	3.69569	0.15268	3.68011	0.49486	4.14629	0.8907					3.9905	62.5096
7.84716	0.36422	7.80811	1.18117	7.81919	2.07455	7.80464	4.54377	4.07933	0.08054	3.70451	0.15296	3.68846	0.49607	4.15411	0.89259					3.99889	62.5599
7.86428	0.36462	7.82591	1.18286	7.83511	2.07571	7.82113	4.54736	4.08797	0.0807	3.71605	0.15328	3.69632	0.49728	4.16277	0.89462					4.00673	62.6152
7.88155	0.36497	7.84427	1.18383	7.85201	2.07682	7.83637	4.5498	4.09685	0.08085	3.72352	0.15356	3.70505	0.49849	4.1702	0.89654					4.01485	62.6745
7.89888	0.36536	7.86288	1.18526	7.86889	2.07822	7.85128	4.55253	4.10652	0.08099	3.73325	0.15385	3.71305	0.49971	4.17901	0.89835					4.02301	62.7364
7.91552	0.36533	7.8811	1.18669	7.88463	2.08029	7.86651	4.55476	4.11523	0.08112	3.74139	0.1541	3.72145	0.50094	4.18682	0.90029					4.03168	62.8003
7.93173	0.36576	7.89847	1.18763	7.90063	2.08242	7.88206	4.55623	4.12317	0.08125	3.75112	0.15431	3.72958	0.50214	4.19655	0.902					4.0408	62.865
7.94752	0.36622	7.91499	1.18891	7.91735	2.08473	7.89789	4.55817	4.13205	0.08137	3.75949	0.1545	3.73811	0.50336	4.2043	0.90379					4.05047	62.9293
7.96368	0.36662	7.93081	1.18998	7.93489	2.08699	7.91469	4.56032	4.13965	0.08149	3.76831	0.15469	3.74662	0.50455	4.21229	0.90559					4.06016	62.9953
7.98044	0.36761	7.94557	1.1907	7.95265	2.0891	7.93188	4.56213	4.14645	0.0816	3.77736	0.15488	3.75527	0.50575	4.22039	0.90733					4.0696	63.0583
7.99688	0.36825	7.96049	1.19161	7.97	2.09139	7.94916	4.56455	4.15547	0.0817	3.78595	0.15509	3.76393	0.50699	4.22838	0.90922					4.07874	63.117
8.01365	0.36881	7.97573	1.19236	7.98722	2.09407	7.96614	4.56727	4.1631	0.08181	3.79365	0.1553	3.77193	0.50823	4.23775	0.91109					4.08745	63.1701
8.03116	0.36959	7.99149	1.19341	8.00462	2.09629	7.98159	4.56994	4.1726	0.08193	3.80292	0.15549	3.78053	0.5095	4.24515	0.91281					4.09584	63.2163
8.04921	0.37029	8.00807	1.19443	8.02232	2.0985	7.99718	4.5738	4.18044	0.08206	3.81179	0.15568	3.78897	0.51075	4.25317	0.91461					4.10379	63.2567
8.06807	0.37091	8.0249	1.19529	8.03977	2.10081	8.013	4.57776	4.18873	0.08218	3.82079	0.15584	3.79812	0.51197	4.26209	0.91655					4.11131	63.2929
8.08664	0.37177	8.04062	1.19674	8.05661	2.10275	8.02951	4.58148	4.19605	0.08232	3.82781	0.15601	3.808	0.51315	4.27135	0.91838					4.11881	63.3274
8.10481	0.37253	8.05674	1.19754	8.07343	2.10392	8.04704	4.58584	4.20437	0.08245	3.83753	0.15621	3.81723	0.51433	4.27878	0.92028					4.12644	63.3588
8.12261	0.37289	8.07345	1.19877	8.08971	2.10538	8.0657	4.59021	4.21214	0.08259	3.845	0.15643	3.82544	0.51551	4.28656	0.92206					4.13464	63.3902
8.13944	0.37345	8.09092	1.20037	8.10592	2.10686	8.08489	4.59411	4.22085	0.08272	3.85427	0.15664	3.83288	0.51672	4.29661	0.92384					4.14306	63.4234
8.15518	0.37353	8.10863	1.20148	8.12205	2.10747	8.10374	4.598	4.23035	0.08286	3.86287	0.15685	3.84018	0.51794	4.30389	0.92573					4.15166	63.46
8.17124	0.37366	8.12619	1.20318	8.13736	2.10869	8.12198	4.60154	4.23785	0.08299	3.87147	0.15702	3.84838	0.51913	4.31238	0.9274					4.16036	63.503
8.18666	0.37425	8.14349	1.20479	8.15241	2.11006	8.13928	4.60454	4.24613	0.08312	3.88006	0.1572	3.85689	0.52027	4.3196	0.92909					4.16857	63.5522
8.20147	0.37426	8.16091	1.20568	8.16779	2.11116	8.15558	4.60757	4.25484	0.08324	3.88825	0.15736	3.8658	0.52134	4.3283	0.9309					4.17681	63.6055
8.21641	0.37439	8.1786	1.20716	8.18388	2.11286	8.17104	4.60975	4.26265	0.08336	3.89703	0.15752	3.87507	0.52241	4.33661	0.93273					4.18534	63.6643
8.2314	0.37482	8.19601	1.20885	8.1996	2.11478	8.18574	4.61128	4.27128	0.08347	3.90563	0.15769	3.88394	0.52349	4.34524	0.93452					4.19426	63.7269
8.24691	0.37497	8.21278	1.20946	8.21544	2.11634	8.20061	4.613	4.27929	0.08359	3.91332	0.15785	3.89176	0.52455	4.35323	0.93642					4.2031	63.7896
8.26345	0.37523	8.22932	1.21124	8.23231	2.11891	8.21588	4.61424	4.28779	0.08371	3.92282	0.15802	3.89882	0.52561	4.36101	0.93834					4.21192	63.8552
8.28082	0.37582	8.24541	1.21236	8.2499	2.12139	8.23206	4.61556	4.29643	0.08382	3.92938	0.15814	3.90642	0.52667	4.36982	0.94038					4.22106	63.9213
8.29819	0.37613	8.26152	1.21298	8.26836	2.12325	8.24877	4.61699	4.30375	0.08395	3.94024	0.15826	3.9142	0.52769	4.37799	0.94243					4.23045	63.9854
8.31461	0.37682	8.2777	1.21449	8.28709	2.1263	8.26571	4.61871	4.31277	0.08408	3.94639	0.15838	3.92155	0.52873	4.38644	0.9445					4.23976	64.049
8.33087	0.37751	8.29341	1.21522	8.30531	2.1289	8.28281	4.62096	4.32002	0.08421	3.95653	0.15855	3.92948	0.52976	4.39532	0.94663					4.24894	64.1088
8.34711	0.37779	8.30928	1.21581	8.32256	2.13057	8.29893	4.62382	4.32907	0.08435	3.96377	0.15873	3.93776	0.53076	4.40345	0.94876					4.25754	64.1637
8.36399	0.37895	8.32527	1.2173	8.33916	2.13314	8.31474	4.62674	4.33757	0.08449	3.97214	0.15891	3.94621	0.53181	4.41159	0.95076					4.26593	64.2111
8.38173	0.37953	8.3409	1.21822	8.35539	2.13512	8.33084	4.63035	4.34568	0.08461	3.9796	0.15911	3.95543	0.53283	4.42057	0.95278					4.27423	64.2515
8.39922	0.38003	8.35633	1.21897	8.37172	2.13637	8.34725	4.63448	4.35352	0.08476	3.98915	0.15928	3.96429	0.53385	4.42821	0.95471					4.28242	64.2869
8.41671	0.38105	8.37244	1.22065	8.38817	2.1384	8.36442	4.63837	4.36372	0.08489	3.99788	0.15946	3.97172	0.53491	4.43772	0.9567					4.29025	64.3178
8.43397	0.38145	8.38902	1.2214	8.40444	2.14009	8.38223	4.64262	4.37104	0.08502	4.00566	0.15964	3.97915	0.53593	4.44483	0.95863					4.29794	64.347
8.45165	0.382	8.40638	1.22269	8.42096	2.1411	8.40095	4.64698	4.37916	0.08515	4.01371	0.15985	3.98697	0.53693	4.45417	0.96052					4.30571	64.3763
8.46976	0.38267	8.42473	1.22457	8.43755	2.14278	8.41975	4.651	4.38734	0.08528	4.02353	0.16004	3.99466	0.53792	4.46216	0.96251					4.31371	64.4049
8.48766	0.38291	8.44325	1.22547	8.45398	2.144	8.43809	4.65475	4.39584	0.08541	4.03095	0.16023	4.00267	0.53884	4.4703	0.96436					4.32184	64.4339
8.50536	0.38361	8.46117	1.22689	8.46999	2.1447	8.45569	4.65792	4.40413	0.08555	4.03892	0.1604	4.01004	0.53976	4.47843	0.96622					4.33011	64.4686
8.52258	0.38405	8.47838	1.22872	8.48541	2.14647	8.4723	4.66066	4.41214	0.08566	4.04833	0.16055	4.01721	0.54072	4.48706	0.96809					4.33834	64.5089
8.53935	0.38405	8.49528	1.22957	8.50059	2.14821	8.48862	4.66312	4.42095	0.08578	4.05588	0.16072	4.02516	0.54167	4.49594	0.97005					4.34649	64.5605
8.55529	0.38483	8.51182	1.23093	8.51493	2.14977	8.50414	4.66527	4.42896	0.08591	4.06466	0.16084	4.03285	0.54263	4.50386	0.97198					4.35484	64.6182
8.57102	0.3851	8.52793	1.23247	8.5306	2.15202	8.51913	4.66661	4.43864	0.08603	4.07371	0.16098	4.04053	0.54359	4.51185	0.97383					4.36349	64.6775
8.58724	0.38523	8.5441	1.23307	8.54746	2.1541	8.53418	4.66786	4.44631	0.08616	4.0814	0.16113	4.04867	0.54455	4.52034	0.97567					4.37281	64.7419
8.60295	0.3859	8.56052	1.23467	8.56562	2.15587	8.54949	4.66919	4.45307	0.08629	4.09	0.1613	4.05655	0.54554	4.52897	0.97755					4.38243	64.8074
8.61811	0.38613	8.57706	1.23555	8.58429	2.15852	8.56573	4.67024	4.46309	0.0864	4.09751	0.16147	4.06411	0.54654	4.5375	0.97934					4.39177	64.8717
8.63348	0.38655	8.59376	1.23586	8.60338	2.16057	8.58291	4.67178	4.47076	0.08653	4.10606	0.16164	4.07198	0.54753	4.54457	0.98109					4.40071	64.9393
8.64926	0.38702	8.60992	1.23729	8.62234	2.16248	8.59944	4.67412	4.47888	0.08663	4.11465	0.16179	4.08013	0.54854	4.55391	0.98294					4.40966	65.0064
8.66543	0.3873	8.62546	1.23816	8.64009	2.16509	8.61516	4.67689	4.48706	0.08675	4.1228	0.16194	4.08827	0.54953	4.5619	0.98477					4.41855	65.0666
8.68162	0.38815	8.64098	1.23872	8.65609	2.16681	8.6309	4.68006	4.49573	0.08689	4.13253	0.1621	4.09596	0.5505	4.57039	0.98661					4.42719	65.1247
8.69848	0.38855	8.65565	1.24023	8.67174	2.16859	8.64768	4.68359	4.50354	0.08702	4.14067	0.16228	4.10421	0.55148	4.57919	0.9885					4.43551	65.1742
8.7149	0.38884	8.67067	1.24124	8.68702	2.17063	8.66536	4.68713	4.51183	0.08714	4.14791	0.16251	4.1121	0.55249	4.58719	0.99033					4.44387	65.2156
8.73056	0.38963	8.68701	1.24239	8.70257	2.17183	8.68299	4.69097	4.52102	0.08726	4.1561	0.16273	4.11992	0.55348	4.59515	0.99241					4.45219	65.2553
8.74685	0.39017	8.70459	1.24411	8.71875	2.17329	8.70036	4.69518	4.52973	0.0874	4.16442	0.16296	4.12742	0.55445	4.60378	0.99435					4.46047	65.2892
8.76445	0.39053	8.72292	1.24495	8.73505	2.17489	8.71768	4.69914	4.53649	0.08754	4.1737	0.16319	4.13517	0.55543	4.6123	0.99629					4.46868	65.3187
8.78221	0.39106	8.74167	1.24638	8.75152	2.17578	8.73522	4.70294	4.54582	0.08767	4.18252	0.16343	4.14374	0.55639	4.62058	0.99835					4.47662	65.3487
8.80008	0.39148	8.76062	1.24811	8.76823	2.17698	8.75298	4.70673	4.55314	0.0878	4.19202	0.1637	4.15196	0.55736	4.62981	1.00031					4.48457	65.3769
8.81835	0.39219	8.77883	1.24902	8.7852	2.17853	8.77045	4.71005	4.56316	0.08794	4.20103	0.164	4.15908	0.55833	4.63723	1.00223					4.49244	65.407
8.83673	0.39246	8.79555	1.25052	8.80229	2.17994	8.78741	4.71277	4.57118	0.08806	4.21193	0.16428	4.16732	0.55932	4.64498	1.00415					4.50032	65.4428
8.85458	0.39267	8.81142	1.2521	8.81786	2.18185	8.80389	4.71504	4.57794	0.08818	4.22188	0.16456	4.17515	0.56031	4.65439	1.00598					4.50812	65.4829
8.87154	0.39317	8.82697	1.25283	8.83233	2.18395	8.82007	4.71696	4.5873	0.0883	4.23338	0.16483	4.18284	0.56131	4.66341	1.00788					4.51627	65.531
8.88859	0.39347	8.84279	1.25403	8.84766	2.18572	8.83637	4.71844	4.59542	0.08843	4.24451	0.16508	4.19122	0.56228	4.6708	1.0097					4.52471	65.5871
8.90571	0.39395	8.85878	1.25498	8.86442	2.18834	8.85225	4.71971	4.60378	0.08856	4.25288	0.16531	4.19943	0.56327	4.6795	1.0115					4.53354	65.6467
8.92287	0.39434	8.87495	1.25548	8.88252	2.19044	8.86747	4.72073	4.61207	0.08868	4.26102	0.16548	4.20725	0.56425	4.6864	1.01347					4.54284	65.7089
8.93916	0.39472	8.89151	1.25664	8.90114	2.19257	8.88258	4.72191	4.61974	0.08882	4.26962	0.16561	4.2157	0.56519	4.69573	1.01542					4.55244	65.7715
8.95493	0.39533	8.90839	1.25735	8.9205	2.19541	8.89791	4.72357	4.62959	0.08895	4.2798	0.16573	4.22378	0.56614	4.70408	1.01732					4.5621	65.8339
8.97062	0.39569	8.9254	1.25804	8.93933	2.19781	8.91422	4.72553	4.63691	0.08908	4.28663	0.16583	4.23191	0.5671	4.71204	1.01921					4.57133	65.897
8.98682	0.39591	8.9426	1.25931	8.95772	2.19954	8.92992	4.72801	4.64471	0.08921	4.29201	0.16591	4.23949	0.56805	4.72102	1.02101					4.57996	65.9567
9.00311	0.39666	8.95819	1.26001	8.97487	2.2016	8.94586	4.73093	4.65387	0.08934	4.2993	0.16599	4.24666	0.56896	4.73004	1.02296					4.58825	66.0138
9.01945	0.39678	8.97273	1.26115	8.99014	2.20351	8.96268	4.73448	4.66153	0.08948	4.30672	0.16605	4.25447	0.56989	4.73839	1.02492					4.59642	66.0671
9.03537	0.3971	8.98771	1.26289	9.00498	2.20466	8.98063	4.73823	4.67	0.08961	4.31423	0.1661	4.26273	0.57081	4.74617	1.02676					4.60463	66.1119
9.05087	0.39765	9.00363	1.26386	9.01996	2.20645	8.99912	4.74212	4.67801	0.08974	4.32165	0.16611	4.27107	0.57173	4.75377	1.02879					4.61283	66.1536
9.06631	0.3976	9.02096	1.26535	9.03552	2.20759	9.01772	4.74606	4.68651	0.08986	4.32911	0.16615	4.2785	0.57263	4.76222	1.03076					4.62137	66.1927
9.08193	0.39784	9.03942	1.26704	9.05179	2.20864	9.03578	4.75032	4.6948	0.08998	4.33685	0.16623	4.2867	0.5735	4.7711	1.03275					4.62985	66.2288
9.09726	0.3986	9.05863	1.26833	9.06865	2.21004	9.05285	4.75377	4.7035	0.09009	4.34495	0.16632	4.29515	0.57432	4.78044	1.03493					4.6382	66.2648
9.11274	0.39859	9.07795	1.27036	9.08543	2.21061	9.06953	4.75705	4.71197	0.09021	4.35083	0.16641	4.3033	0.57515	4.78879	1.03715					4.64677	66.2964
9.129	0.39933	9.09666	1.27175	9.10224	2.2118	9.08607	4.76055	4.72033	0.09034	4.36124	0.16653	4.31137	0.57597	4.79883	1.0396					4.65505	66.3248
9.14596	0.39991	9.11407	1.27293	9.1192	2.21383	9.1021	4.7628	4.72827	0.09047	4.36784	0.16665	4.31805	0.57681	4.80856	1.04224					4.66332	66.3567
9.16319	0.39989	9.12997	1.27453	9.13512	2.21566	9.11852	4.76524	4.73666	0.09058	4.37571	0.16676	4.32388	0.57768	4.8181	1.04477					4.67105	66.3898
9.18157	0.40089	9.1449	1.27501	9.15041	2.21759	9.13486	4.76755	4.74457	0.09072	4.38431	0.16691	4.33085	0.57853	4.82836	1.04736					4.67835	66.4265
9.2001	0.40159	9.16002	1.27586	9.16567	2.21978	9.15138	4.76887	4.75376	0.09085	4.39132	0.16706	4.33911	0.57936	4.83933	1.0498					4.68598	66.4737
9.21908	0.40186	9.17558	1.27735	9.18163	2.22176	9.16784	4.77017	4.76247	0.09098	4.40064	0.16725	4.34743	0.5802	4.84856	1.05199					4.69419	66.5255
9.23815	0.40315	9.1914	1.27773	9.19934	2.22405	9.18425	4.77216	4.76941	0.09112	4.40806	0.16744	4.35653	0.58101	4.85825	1.05406					4.70285	66.58
9.25609	0.40383	9.20787	1.27866	9.21809	2.22676	9.2003	4.77276	4.77787	0.09125	4.41734	0.16761	4.36423	0.58186	4.86607	1.05583					4.71213	66.6405
9.27283	0.40386	9.2246	1.27983	9.23743	2.22913	9.21562	4.77473	4.78727	0.09139	4.4248	0.16782	4.3718	0.58277	4.87331	1.05742					4.72177	66.7004
9.28926	0.40502	9.24163	1.27985	9.25617	2.23188	9.23083	4.77746	4.79469	0.09151	4.43254	0.16801	4.37959	0.5837	4.88039	1.05894					4.73156	66.762
9.30518	0.40497	9.25893	1.281	9.27449	2.23423	9.2454	4.77957	4.80392	0.09163	4.44127	0.16818	4.38686	0.58464	4.88675	1.06015					4.74104	66.8251
9.32073	0.40531	9.27493	1.28228	9.29193	2.23602	9.2609	4.78329	4.81186	0.09175	4.44973	0.1684	4.39465	0.58559	4.89418	1.0613					4.75002	66.883
9.33634	0.40631	9.29019	1.28287	9.30825	2.23763	9.27792	4.78732	4.82109	0.09188	4.45806	0.16862	4.40267	0.58652	4.90196	1.06238					4.7585	66.9382
9.35218	0.40622	9.30555	1.28506	9.32354	2.23917	9.29586	4.7904	4.8275	0.09199	4.46575	0.1688	4.41062	0.58746	4.91027	1.06336					4.76624	66.9898
9.36853	0.40669	9.32173	1.28657	9.33835	2.24055	9.31449	4.79454	4.83683	0.09211	4.47389	0.16904	4.4197	0.58842	4.91731	1.06452					4.77402	67.0337
9.38517	0.40734	9.33932	1.28716	9.35348	2.24154	9.33364	4.79842	4.84485	0.09223	4.48385	0.16926	4.42842	0.58941	4.92566	1.06581					4.78187	67.0736
9.40202	0.40677	9.35821	1.28932	9.369	2.24287	9.35263	4.80107	4.85317	0.09236	4.49199	0.16948	4.43745	0.59042	4.93326	1.06712					4.78992	67.1128
9.41854	0.40725	9.37757	1.29053	9.38515	2.24392	9.37037	4.80521	4.86129	0.09249	4.50059	0.16977	4.44522	0.59142	4.94122	1.06863					4.79819	67.1497
9.43502	0.40777	9.3962	1.29106	9.40199	2.24496	9.38678	4.80853	4.86965	0.09261	4.51054	0.17004	4.45417	0.59243	4.94844	1.07007					4.8069	67.1875
9.45158	0.40762	9.41437	1.29302	9.41902	2.24639	9.40204	4.8102	4.87828	0.09275	4.5205	0.17034	4.46302	0.5934	4.95717	1.0715					4.81564	67.2268
9.46778	0.40863	9.43178	1.29406	9.43568	2.24779	9.41747	4.81268	4.88716	0.09288	4.53022	0.17066	4.47129	0.5943	4.96488	1.07301					4.82428	67.2639
9.48337	0.40889	9.44798	1.29483	9.45165	2.24917	9.43301	4.81615	4.89618	0.09302	4.54104	0.17093	4.47961	0.59517	4.97284	1.07449					4.83302	67.3053
9.4977	0.40911	9.46314	1.29659	9.46793	2.25126	9.44897	4.81599	4.90326	0.09314	4.55036	0.17123	4.48731	0.59603	4.98105	1.07609					4.84146	67.3505
9.51259	0.41012	9.47783	1.29691	9.48448	2.25335	9.46522	4.81731	4.913	0.09326	4.56009	0.17151	4.49489	0.59691	4.98982	1.07764					4.84912	67.3984
9.5282	0.41021	9.49296	1.29754	9.50161	2.25545	9.48174	4.82006	4.91939	0.09337	4.57027	0.17173	4.50205	0.59777	4.99675	1.07918					4.85668	67.4527
9.54424	0.41078	9.50874	1.299	9.51852	2.25806	9.49884	4.81974	4.92931	0.09349	4.57954	0.17194	4.50923	0.59861	5.00577	1.0807					4.86471	67.512
9.56134	0.4118	9.5253	1.29912	9.53592	2.26038	9.51564	4.82364	4.93642	0.09359	4.58814	0.1721	4.51806	0.59944	5.01457	1.08224					4.87338	67.5727
9.57945	0.41205	9.54222	1.30007	9.55441	2.2624	9.53239	4.82464	4.94436	0.09369	4.59583	0.17222	4.52621	0.60029	5.02239	1.08376					4.88256	67.6356
9.59845	0.41287	9.55909	1.30183	9.5728	2.2645	9.54826	4.82588	4.95272	0.0938	4.60221	0.17233	4.53465	0.60113	5.02978	1.08538					4.89218	67.7001
9.61758	0.4134	9.57554	1.30226	9.59105	2.26612	9.56296	4.83196	4.9607	0.0939	4.60967	0.17238	4.54304	0.60201	5.03937	1.08702					4.90187	67.7637
9.63688	0.41353	9.59165	1.30363	9.60849	2.26782	9.57816	4.83456	4.96881	0.094	4.61551	0.17242	4.55171	0.60295	5.04538	1.08859					4.9114	67.8273
9.65545	0.41444	9.60741	1.30503	9.625	2.27	9.59495	4.83584	4.97683	0.0941	4.62297	0.17245	4.55996	0.60392	5.05458	1.09017					4.9207	67.8858
9.67317	0.4149	9.62325	1.30575	9.64096	2.27133	9.6129	4.84256	4.98463	0.0942	4.63139	0.17248	4.56811	0.60488	5.06285	1.09169					4.92949	67.9378
9.6896	0.41501	9.63981	1.3076	9.65637	2.2723	9.63131	4.84644	4.99209	0.09432	4.63768	0.17254	4.57668	0.60585	5.0712	1.09336					4.93777	67.9857
9.7051	0.41578	9.65735	1.30889	9.67145	2.2734	9.65044	4.84808	5.00003	0.09443	4.6456	0.1726	4.58584	0.6068	5.07916	1.09511					4.9454	68.027
9.72025	0.4157	9.67582	1.31009	9.68655	2.27406	9.66952	4.85454	5.00822	0.09453	4.65311	0.17268	4.59462	0.60775	5.08673	1.09667					4.9529	68.0628
9.73548	0.41607	9.69454	1.31205	9.70201	2.2748	9.68802	4.8557	5.0162	0.09462	4.66166	0.17278	4.60321	0.60869	5.0956	1.09834					4.96067	68.0979
9.75079	0.41682	9.7131	1.31341	9.7182	2.27599	9.70537	4.85902	5.02518	0.0947	4.66754	0.17289	4.61206	0.60963	5.10338	1.09996					4.96859	68.1305
9.76656	0.41662	9.73129	1.31442	9.73509	2.27738	9.72104	4.86345	5.03302	0.09477	4.67686	0.17302	4.62025	0.61056	5.1136	1.10156					4.97676	68.1632
9.78312	0.41742	9.74826	1.31601	9.75124	2.27877	9.73576	4.86253	5.04013	0.09483	4.68401	0.17317	4.62885	0.61146	5.11983	1.1032					4.98533	68.1972
9.80004	0.41783	9.76458	1.31685	9.76704	2.28043	9.75057	4.86492	5.04707	0.0949	4.69292	0.17333	4.63729	0.61233	5.1292	1.1049					4.99409	68.2319
9.81701	0.41796	9.78039	1.31778	9.78345	2.28222	9.76589	4.86796	5.05435	0.095	4.70057	0.17348	4.6457	0.61317	5.13659	1.10662					5.00296	68.2703
9.83372	0.41859	9.79543	1.31907	9.80064	2.28419	9.78185	4.8672	5.06042	0.0951	4.70917	0.17364	4.6537	0.614	5.146	1.10835					5.01142	68.3128
9.85017	0.41892	9.81035	1.31935	9.81849	2.28617	9.79845	4.86895	5.06736	0.0952	4.71713	0.1738	4.6621	0.61479	5.15339	1.11005					5.01938	68.3587
9.86716	0.41903	9.82589	1.32035	9.83618	2.28854	9.81522	4.87141	5.0753	0.09532	4.72477	0.17401	4.67061	0.61557	5.16213	1.11153					5.02737	68.4093
9.8833	0.42	9.84209	1.32134	9.85349	2.29113	9.83219	4.87198	5.08609	0.09545	4.73382	0.17418	4.67913	0.61635	5.17072	1.11332					5.03536	68.4651
9.8987	0.42026	9.85888	1.32182	9.87065	2.29326	9.84952	4.87392	5.09386	0.09559	4.74084	0.17436	4.68722	0.61714	5.17942	1.11491					5.04365	68.5245
9.9135	0.42043	9.87562	1.32295	9.88859	2.29589	9.86611	4.8774	5.10357	0.09575	4.75011	0.17452	4.69516	0.6179	5.1877	1.11671					5.05259	68.5867
9.92848	0.42151	9.89171	1.32369	9.90628	2.2979	9.88128	4.87933	5.11293	0.09592	4.75848	0.17467	4.70285	0.61866	5.19534	1.11838					5.062	68.6513
9.94423	0.42146	9.90762	1.32471	9.92348	2.2995	9.89644	4.88324	5.12268	0.09611	4.76599	0.17481	4.71123	0.61941	5.20415	1.11991					5.07175	68.7175
9.96131	0.42195	9.92399	1.3263	9.94011	2.30129	9.91228	4.88757	5.13149	0.09629	4.77319	0.17497	4.7197	0.62014	5.21196	1.12154					5.08153	68.7836
9.97948	0.42264	9.94101	1.32739	9.95628	2.30266	9.92941	4.89058	5.14037	0.09645	4.78133	0.17515	4.72771	0.62086	5.22183	1.12303					5.09108	68.8452
9.99809	0.42264	9.95836	1.32866	9.9726	2.30369	9.94781	4.89482	5.1487	0.09661	4.79015	0.17531	4.7354	0.62153	5.22915	1.12459					5.1002	68.9011
10.0172	0.42347	9.97549	1.33056	9.98904	2.30529	9.96701	4.89863	5.15782	0.09675	4.79852	0.17545	4.74359	0.62216	5.23651	1.12621					5.10879	68.95
10.036	0.42419	9.99284	1.33151	10.0048	2.30648	9.98626	4.90195	5.16621	0.09688	4.8078	0.1756	4.75155	0.62278	5.24574	1.12792					5.11707	68.9924
10.0542	0.42418	10.0108	1.33284	10.02	2.30733	10.0048	4.9054	5.17523	0.09702	4.81599	0.17578	4.75917	0.62338	5.25211	1.12951					5.12481	69.0301
10.0721	0.42503	10.0291	1.33446	10.0358	2.30871	10.0222	4.90899	5.18404	0.09716	4.82454	0.17597	4.76611	0.62398	5.26268	1.13121					5.13208	69.0627
10.0889	0.42554	10.0467	1.33525	10.0519	2.30964	10.0387	4.91086	5.19257	0.09729	4.83178	0.1762	4.77251	0.62459	5.27032	1.13278					5.13952	69.0926
10.1044	0.42561	10.0637	1.33677	10.0673	2.31077	10.0541	4.91329	5.20069	0.09743	4.83947	0.17643	4.77961	0.62521	5.27948	1.13443					5.14743	69.1212
10.1197	0.42672	10.0801	1.33793	10.0831	2.31284	10.0693	4.91519	5.20939	0.09755	4.84852	0.17668	4.78756	0.62585	5.28712	1.13616					5.15572	69.1481
10.1347	0.42694	10.0962	1.3384	10.0993	2.31468	10.0841	4.9163	5.21755	0.09767	4.85802	0.17693	4.79557	0.6265	5.29561	1.13773					5.16454	69.1778
10.1495	0.4273	10.1121	1.33954	10.1165	2.31647	10.0996	4.91722	5.22618	0.09778	4.86797	0.17721	4.80408	0.62718	5.30353	1.1396					5.17338	69.2142
10.1649	0.42835	10.1278	1.34004	10.1342	2.31922	10.1155	4.91857	5.23385	0.09789	4.8777	0.1775	4.81216	0.6279	5.31276	1.14119					5.18186	69.256
10.1807	0.42823	10.143	1.34033	10.1524	2.3211	10.1323	4.91974	5.24131	0.09798	4.88698	0.17781	4.82073	0.62862	5.32019	1.14288					5.18991	69.3049
10.1975	0.42865	10.1584	1.34161	10.1707	2.32293	10.1494	4.92112	5.24963	0.09806	4.89756	0.1781	4.82901	0.62934	5.3274	1.14448					5.19817	69.3595
10.2145	0.42945	10.1743	1.34206	10.1881	2.32572	10.1665	4.92314	5.25688	0.09813	4.90915	0.17839	4.8372	0.63	5.33805	1.14603					5.20671	69.416
10.2317	0.42938	10.1908	1.34259	10.2053	2.32733	10.1823	4.92551	5.26559	0.09818	4.92041	0.17864	4.84567	0.63064	5.34491	1.14767					5.21544	69.4752
10.2492	0.42987	10.2066	1.34409	10.2219	2.32874	10.1985	4.92848	5.27096	0.09822	4.92951	0.17885	4.8531	0.63127	5.35538	1.14928					5.22418	69.5375
10.2662	0.43025	10.2225	1.34496	10.2381	2.33113	10.215	4.93169	5.27825	0.09828	4.93815	0.17901	4.85997	0.6319	5.36281	1.15084					5.23321	69.5996
10.2819	0.43017	10.239	1.34593	10.2546	2.33221	10.232	4.93502	5.28553	0.09837	4.94738	0.17916	4.86657	0.63252	5.36984	1.15251					5.24261	69.6639
10.2977	0.43111	10.2565	1.34781	10.2709	2.33364	10.249	4.93849	5.29164	0.09847	4.95394	0.17929	4.87361	0.63316	5.37908	1.15426					5.25194	69.7277
10.3141	0.43142	10.2749	1.34848	10.2873	2.33574	10.2659	4.94261	5.29715	0.09858	4.96032	0.17937	4.8813	0.63378	5.3865	1.15576					5.26114	69.7865
10.3302	0.43162	10.2933	1.35023	10.3037	2.33589	10.284	4.94642	5.30717	0.09871	4.96706	0.1794	4.89	0.63441	5.39499	1.15746					5.27022	69.8434
10.3463	0.43244	10.3111	1.35198	10.3202	2.33693	10.3027	4.95008	5.31619	0.09886	4.97479	0.17943	4.89852	0.63509	5.40327	1.15902					5.27878	69.8943
10.3628	0.43276	10.328	1.35267	10.3365	2.33827	10.3211	4.95339	5.3266	0.09902	4.98267	0.17946	4.90762	0.63577	5.41197	1.16066					5.28712	69.937
10.3796	0.43322	10.3452	1.35462	10.3522	2.33838	10.3389	4.95619	5.33527	0.09919	4.98945	0.17951	4.91557	0.63649	5.41971	1.16238					5.29535	69.9762
10.3975	0.43414	10.362	1.35613	10.3676	2.33979	10.3557	4.95873	5.34519	0.09938	4.99606	0.17955	4.92434	0.63723	5.42806	1.16404					5.30335	70.0093
10.4165	0.43474	10.3782	1.35656	10.3821	2.342	10.3719	4.96059	5.35435	0.09958	5.00438	0.17963	4.93305	0.63795	5.4369	1.16567					5.31119	70.0388
10.435	0.43564	10.3948	1.35794	10.3972	2.34322	10.3876	4.96214	5.36406	0.09976	5.01144	0.17973	4.94088	0.63863	5.445	1.16748					5.31906	70.0675
10.4532	0.4362	10.4111	1.35892	10.4137	2.34563	10.4027	4.96327	5.37207	0.09993	5.01995	0.17984	4.94846	0.63929	5.45246	1.16908					5.32695	70.0941
10.4713	0.43622	10.4276	1.35885	10.4315	2.34771	10.4178	4.96429	5.38057	0.10008	5.02705	0.17997	4.95638	0.63993	5.46269	1.1709					5.33508	70.1195
10.4885	0.43686	10.444	1.36048	10.4499	2.34892	10.433	4.96506	5.38955	0.10022	5.03628	0.18009	4.96446	0.6406	5.46944	1.17262					5.3435	70.1501
10.5049	0.43718	10.4599	1.36106	10.4686	2.3516	10.4488	4.96578	5.39774	0.10036	5.04307	0.18023	4.97139	0.64125	5.48005	1.17442					5.35192	70.1858
10.5209	0.43739	10.4753	1.36126	10.4876	2.35386	10.4653	4.96699	5.40603	0.10048	5.05058	0.18036	4.97899	0.6419	5.48642	1.17623					5.3599	70.2286
10.5363	0.43806	10.4908	1.36311	10.506	2.35546	10.4818	4.9688	5.41422	0.10059	5.06026	0.18048	4.98734	0.64258	5.49593	1.17798					5.36781	70.2801
10.5511	0.43838	10.5065	1.3633	10.5229	2.3581	10.4976	4.97115	5.42237	0.10069	5.06664	0.18057	4.99572	0.64328	5.50286	1.17972					5.37619	70.3337
10.566	0.43836	10.5217	1.3637	10.5386	2.36035	10.5139	4.97395	5.42962	0.10078	5.07402	0.18072	5.00431	0.644	5.51291	1.1816					5.38523	70.3915
10.5809	0.43863	10.5379	1.36595	10.5541	2.36149	10.5308	4.97732	5.43745	0.10085	5.08424	0.18084	5.01263	0.64473	5.52037	1.18341					5.39455	70.4519
10.5967	0.43887	10.5549	1.36659	10.57	2.36309	10.5483	4.98067	5.44456	0.10092	5.09175	0.18097	5.0216	0.64549	5.52815	1.18518					5.40397	70.5128
10.6136	0.43924	10.573	1.3676	10.5858	2.36417	10.5662	4.98437	5.4522	0.10101	5.09849	0.18109	5.02987	0.64626	5.53682	1.18707					5.41311	70.5754
10.6309	0.44004	10.5916	1.37004	10.6019	2.36483	10.5838	4.9881	5.45931	0.10111	5.10777	0.1812	5.03885	0.64703	5.54523	1.18877					5.42197	70.6393
10.6483	0.44034	10.6103	1.3706	10.6185	2.3662	10.6008	4.99173	5.46555	0.10121	5.11573	0.18137	5.04697	0.64777	5.55436	1.19058					5.43093	70.6992
10.6649	0.44077	10.6284	1.37165	10.6351	2.36733	10.6182	4.99521	5.47283	0.10132	5.12406	0.18156	5.0557	0.64853	5.56189	1.19233					5.43975	70.7548
10.6812	0.44163	10.6453	1.37368	10.6519	2.36857	10.6361	4.99836	5.48199	0.10144	5.13288	0.18175	5.06357	0.64926	5.57059	1.19408					5.44842	70.8054
10.6977	0.44187	10.6613	1.37402	10.6692	2.37032	10.6536	5.0014	5.49257	0.10159	5.14012	0.18197	5.07248	0.64998	5.57908	1.196					5.4567	70.849
10.7143	0.44241	10.6773	1.37525	10.6856	2.37144	10.6705	5.00395	5.50228	0.10175	5.15007	0.18219	5.0805	0.6507	5.58665	1.19797					5.46482	70.8864
10.7312	0.44325	10.6934	1.37691	10.7001	2.37279	10.6869	5.00599	5.51047	0.10193	5.15957	0.18241	5.08908	0.65138	5.59535	1.19967					5.47317	70.9193
10.7485	0.44369	10.7095	1.37655	10.7148	2.37475	10.7033	5.00783	5.52032	0.10213	5.16772	0.18265	5.09727	0.65205	5.6031	1.20169					5.48146	70.948
10.7661	0.44407	10.7256	1.37768	10.7305	2.37647	10.7194	5.0092	5.52937	0.10234	5.17812	0.18292	5.10549	0.65273	5.6118	1.20352					5.48965	70.974
10.7837	0.44465	10.742	1.37878	10.7475	2.3789	10.7357	5.01019	5.5394	0.10252	5.18672	0.1832	5.1138	0.65341	5.62046	1.20541					5.49747	70.999
10.8013	0.44509	10.7588	1.37847	10.7658	2.38168	10.7514	5.01132	5.5472	0.10269	5.1964	0.18349	5.12208	0.65405	5.62771	1.20734					5.50521	71.0241
10.8189	0.44561	10.7756	1.37975	10.7849	2.3838	10.7667	5.01224	5.55677	0.10285	5.2064	0.18376	5.12995	0.65471	5.63776	1.20923					5.51322	71.053
10.8368	0.44632	10.7921	1.38107	10.8042	2.38616	10.7826	5.0134	5.56541	0.103	5.21749	0.18403	5.13835	0.65534	5.64504	1.21109					5.52129	71.0872
10.8548	0.44666	10.8077	1.3812	10.823	2.38777	10.7985	5.01536	5.57495	0.10314	5.22785	0.18425	5.14674	0.65596	5.65438	1.21306					5.52931	71.1266
10.8726	0.44695	10.822	1.38273	10.8409	2.38932	10.8138	5.01737	5.58314	0.10328	5.23739	0.18446	5.15495	0.65658	5.66166	1.21483					5.53737	71.1724
10.8897	0.44747	10.8371	1.38396	10.8575	2.39136	10.8298	5.01987	5.59111	0.1034	5.24667	0.18465	5.16309	0.65719	5.67051	1.21658					5.54581	71.2261
10.9059	0.44801	10.8541	1.38471	10.8727	2.39264	10.8463	5.02318	5.5994	0.10352	5.25599	0.18481	5.1709	0.6578	5.67808	1.2186					5.55483	71.2837
10.9217	0.44838	10.8724	1.38667	10.8874	2.39418	10.8637	5.02628	5.60863	0.10363	5.2625	0.18494	5.17967	0.6584	5.68766	1.22023					5.56418	71.3415
10.9378	0.44886	10.891	1.38783	10.9027	2.39605	10.8819	5.02978	5.61709	0.10375	5.27042	0.18501	5.18743	0.65901	5.69488	1.22217					5.57374	71.4034
10.9534	0.44913	10.9095	1.38895	10.9185	2.39674	10.9002	5.03363	5.6258	0.10386	5.27703	0.18506	5.19551	0.6596	5.70361	1.22404					5.58295	71.466
10.9686	0.44927	10.9282	1.39056	10.9347	2.39783	10.9181	5.03655	5.63478	0.10398	5.28286	0.1851	5.20376	0.66021	5.71185	1.22596					5.59185	71.5279
10.9841	0.44973	10.946	1.39163	10.9516	2.39895	10.9352	5.03995	5.64245	0.1041	5.29105	0.18513	5.21204	0.66079	5.71932	1.22794					5.60042	71.5884
10.9995	0.4498	10.963	1.39232	10.9686	2.39951	10.9523	5.04356	5.65077	0.10422	5.29712	0.18517	5.22016	0.66139	5.7283	1.22995					5.60904	71.6434
11.0151	0.45017	10.9788	1.39352	10.9859	2.40142	10.9688	5.04575	5.65941	0.10433	5.30463	0.18524	5.22806	0.66197	5.73647	1.23189					5.61757	71.693
11.0314	0.45107	10.994	1.39435	11.0027	2.40295	10.9851	5.04832	5.66707	0.10444	5.31272	0.18531	5.23676	0.66257	5.74528	1.2339					5.62586	71.7385
11.0482	0.45102	11.0094	1.39515	11.0179	2.404	11.0016	5.05055	5.67523	0.10455	5.31906	0.1854	5.24415	0.66316	5.75274	1.23601					5.63427	71.7775
11.0644	0.45135	11.0251	1.39617	11.0331	2.40648	11.018	5.05158	5.683	0.10466	5.32743	0.18549	5.25239	0.66375	5.76193	1.23795					5.64252	71.8135
11.0804	0.45212	11.0416	1.39679	11.049	2.40845	11.0343	5.0531	5.69153	0.10475	5.33584	0.18561	5.2608	0.66433	5.77021	1.24007					5.6509	71.8478
11.0975	0.45225	11.0583	1.39749	11.066	2.41013	11.0507	5.05437	5.69964	0.10486	5.34372	0.18575	5.26879	0.66489	5.77838	1.24204					5.65932	71.8769
11.1145	0.45308	11.075	1.3982	11.084	2.41298	11.0672	5.05468	5.70818	0.10496	5.35163	0.1859	5.27682	0.66545	5.78719	1.24396					5.66763	71.9026
11.1318	0.45383	11.0919	1.39902	11.1029	2.41457	11.0831	5.05615	5.71668	0.10506	5.35937	0.18606	5.28553	0.66601	5.79553	1.24598					5.67569	71.9294
11.1497	0.45402	11.1089	1.39995	11.122	2.41624	11.0986	5.05742	5.72514	0.10519	5.36724	0.18622	5.29327	0.66657	5.80384	1.24793					5.68361	71.9574
11.168	0.45518	11.1248	1.40102	11.1405	2.41889	11.1139	5.05851	5.73332	0.10531	5.37561	0.18638	5.3011	0.66713	5.81212	1.24999					5.69137	71.9919
11.1863	0.45566	11.1398	1.40237	11.1585	2.42028	11.1288	5.06145	5.7413	0.10543	5.38376	0.18655	5.30917	0.66769	5.81994	1.25196					5.69889	72.0337
11.2038	0.45579	11.1552	1.40343	11.1754	2.42174	11.1443	5.06429	5.74994	0.10556	5.39258	0.18673	5.31768	0.66825	5.82913	1.25396					5.70679	72.0817
11.221	0.45717	11.1714	1.40456	11.1909	2.42379	11.1609	5.0671	5.75913	0.1057	5.40095	0.18694	5.32545	0.66881	5.83568	1.25594					5.71538	72.1376
11.2377	0.45753	11.189	1.40572	11.2059	2.42481	11.1789	5.07107	5.76801	0.10583	5.41	0.18718	5.33376	0.66936	5.84625	1.258					5.7245	72.1961
11.2546	0.458	11.2079	1.40707	11.2207	2.42583	11.1974	5.07453	5.77613	0.10598	5.4186	0.18744	5.34211	0.66992	5.85301	1.26					5.73395	72.2575
11.2719	0.45914	11.2274	1.40841	11.2362	2.42679	11.2164	5.07763	5.78553	0.10613	5.42724	0.18771	5.35005	0.67049	5.86132	1.26198					5.74369	72.3205
11.2885	0.45913	11.2465	1.40982	11.2523	2.42699	11.2352	5.0816	5.79399	0.10627	5.43556	0.18798	5.35856	0.67107	5.87065	1.26402					5.75338	72.3819
11.3047	0.45983	11.2649	1.4113	11.2689	2.42825	11.2533	5.0845	5.80322	0.10643	5.4457	0.18827	5.36658	0.67165	5.87865	1.26594					5.76264	72.4415
11.3209	0.46068	11.2822	1.41223	11.2858	2.42966	11.2699	5.08748	5.81185	0.10655	5.45502	0.18859	5.37459	0.67227	5.88692	1.26804					5.77127	72.4975
11.3372	0.46039	11.2981	1.41327	11.3028	2.43036	11.2856	5.0907	5.82056	0.10667	5.46475	0.18891	5.38252	0.67289	5.89598	1.26987					5.77948	72.547
11.3532	0.46112	11.3132	1.41429	11.3191	2.43205	11.3012	5.09275	5.8292	0.1068	5.47493	0.18921	5.39112	0.67349	5.9027	1.27188					5.78727	72.5911
11.3692	0.46135	11.328	1.41513	11.3352	2.43404	11.3168	5.09395	5.83773	0.10692	5.48556	0.18946	5.39976	0.67412	5.91168	1.27394					5.79511	72.63
11.3852	0.46102	11.3432	1.41589	11.3508	2.43568	11.3328	5.09574	5.84501	0.10702	5.49547	0.18967	5.40854	0.6748	5.92144	1.27592					5.80305	72.6655
11.4016	0.46179	11.3589	1.41699	11.3666	2.4378	11.349	5.09676	5.85264	0.10713	5.50501	0.18984	5.41726	0.67551	5.92799	1.27794					5.8112	72.6997
11.4178	0.46188	11.3752	1.41732	11.3834	2.43993	11.3654	5.09777	5.86041	0.10722	5.51411	0.18999	5.42539	0.67622	5.93732	1.28005					5.81961	72.7338
11.4335	0.46201	11.3921	1.41805	11.4009	2.442	11.3824	5.09927	5.8686	0.10731	5.51972	0.1901	5.43417	0.67693	5.94493	1.28223					5.82824	72.7662
11.4487	0.46292	11.4095	1.41915	11.4195	2.44457	11.3993	5.10031	5.87571	0.10742	5.52678	0.1902	5.44402	0.6776	5.95437	1.28439					5.83699	72.7998
11.4636	0.46284	11.4263	1.41942	11.4386	2.44665	11.4164	5.10176	5.88351	0.10752	5.53397	0.19026	5.4544	0.67825	5.96137	1.28652					5.84571	72.8341
11.4793	0.46337	11.4421	1.42063	11.4572	2.44874	11.4324	5.10386	5.89163	0.10765	5.54121	0.19029	5.46269	0.67887	5.97043	1.28858					5.85409	72.8713
11.4958	0.46423	11.4576	1.42186	11.4754	2.45112	11.447	5.10598	5.89982	0.10778	5.54849	0.19032	5.47064	0.67947	5.97976	1.29085					5.86223	72.9134
11.5127	0.46415	11.4739	1.42259	11.4924	2.45243	11.4617	5.10872	5.90949	0.10791	5.55523	0.19036	5.47852	0.68007	5.98687	1.29287					5.86964	72.9614
11.5303	0.46522	11.491	1.42398	11.5083	2.45344	11.4775	5.11273	5.91869	0.10805	5.56229	0.19044	5.4864	0.68068	5.99501	1.29498					5.87729	73.0138
11.549	0.4662	11.5081	1.42536	11.5238	2.45477	11.4948	5.11607	5.92809	0.10821	5.57107	0.19054	5.49446	0.68121	6.00328	1.29695					5.8856	73.0705
11.5679	0.46632	11.5262	1.42618	11.5388	2.45547	11.5131	5.11987	5.9369	0.10837	5.57718	0.19067	5.50242	0.68168	6.01252	1.29897					5.89455	73.1312
11.5869	0.46735	11.545	1.42775	11.5538	2.4562	11.5324	5.12403	5.94539	0.10854	5.58605	0.19078	5.51048	0.68213	6.01959	1.30105					5.90408	73.1924
11.605	0.46764	11.5634	1.42899	11.5694	2.45759	11.5516	5.12723	5.95549	0.1087	5.59324	0.19092	5.51957	0.68254	6.0291	1.3031					5.91388	73.2555
11.6218	0.46795	11.5816	1.4298	11.5854	2.45827	11.5703	5.13063	5.96482	0.10886	5.60184	0.19106	5.52767	0.68297	6.03642	1.30515					5.92367	73.3194
11.6387	0.46894	11.5987	1.43123	11.6023	2.45911	11.588	5.13429	5.97387	0.10902	5.60975	0.19124	5.53503	0.68339	6.04428	1.30732					5.93326	73.3778
11.6549	0.46901	11.615	1.43189	11.6192	2.46051	11.6044	5.13658	5.98199	0.10916	5.61726	0.1914	5.54246	0.6838	6.05407	1.30938					5.94233	73.4329
11.6709	0.46947	11.6306	1.43266	11.6352	2.46147	11.6194	5.13885	5.99052	0.10931	5.62536	0.19158	5.54983	0.68424	6.06274	1.3115					5.95083	73.4821
11.6875	0.4704	11.6454	1.43369	11.651	2.4629	11.6342	5.14121	6.00002	0.10943	5.63351	0.19175	5.55726	0.68464	6.06978	1.31366					5.9588	73.5224
11.7033	0.47017	11.6603	1.43408	11.6669	2.46525	11.6496	5.14208	6.0087	0.10955	5.6421	0.19191	5.56508	0.685	6.07989	1.31559					5.96633	73.559
11.7193	0.47055	11.6757	1.43469	11.6839	2.46722	11.6655	5.14323	6.01723	0.10966	5.64979	0.19207	5.57309	0.6854	6.08608	1.31774					5.9738	73.59
11.7358	0.47104	11.6918	1.43563	11.7014	2.46931	11.6817	5.14465	6.02573	0.10976	5.65753	0.19223	5.58166	0.68582	6.09648	1.3197					5.98166	73.6172
11.7522	0.47082	11.7083	1.43626	11.719	2.47213	11.6986	5.14508	6.03232	0.10986	5.66631	0.1924	5.58962	0.68626	6.10376	1.32165					5.98987	73.6464
11.7687	0.47169	11.7249	1.43731	11.7363	2.4742	11.7157	5.14652	6.04095	0.10996	5.67513	0.19259	5.59694	0.68674	6.11208	1.32347					5.99833	73.6752
11.7854	0.47174	11.7407	1.43856	11.754	2.47637	11.733	5.1487	6.04897	0.11005	5.68305	0.19278	5.60505	0.68723	6.12035	1.32536					6.00707	73.7037
11.8018	0.47166	11.7569	1.43931	11.7722	2.47893	11.7495	5.15015	6.05712	0.11014	5.69051	0.19297	5.6137	0.68776	6.12781	1.32719					6.01565	73.738
11.8179	0.47274	11.7735	1.44073	11.7902	2.48063	11.7649	5.15304	6.06523	0.11023	5.69916	0.19317	5.62185	0.68827	6.13698	1.32918					6.02423	73.7731
11.8334	0.47276	11.7909	1.4421	11.8072	2.48192	11.7802	5.15623	6.0729	0.11032	5.7063	0.19337	5.63042	0.68874	6.14483	1.331					6.03266	73.8118
11.8483	0.473	11.8083	1.4433	11.8238	2.48419	11.7962	5.15882	6.08122	0.11044	5.71612	0.19356	5.63863	0.68922	6.15324	1.33304					6.04068	73.8609
11.8629	0.47412	11.8262	1.44485	11.84	2.48538	11.8133	5.16258	6.08917	0.11056	5.72354	0.19377	5.6474	0.6897	6.16159	1.33512					6.04838	73.9132
11.8781	0.47405	11.8438	1.4464	11.8561	2.4863	11.8313	5.16651	6.09787	0.11067	5.73083	0.19399	5.65497	0.69014	6.17075	1.33715					6.05637	73.9711
11.8946	0.47495	11.8617	1.44739	11.8717	2.48766	11.8502	5.16925	6.10495	0.11079	5.74046	0.1942	5.66253	0.69058	6.17857	1.33925					6.06501	74.0346
11.9121	0.47587	11.8795	1.44879	11.8869	2.48778	11.8691	5.17314	6.11452	0.11091	5.7487	0.19441	5.67016	0.69097	6.18741	1.34128					6.07436	74.0941
11.9303	0.47553	11.8969	1.45004	11.9021	2.4878	11.8875	5.17683	6.12302	0.11104	5.75635	0.19465	5.67765	0.69131	6.19462	1.34338					6.08431	74.1567
11.9488	0.47697	11.9136	1.45052	11.918	2.48891	11.9053	5.17883	6.12978	0.11115	5.76517	0.19486	5.68523	0.69162	6.20386	1.34554					6.09424	74.2202
11.9674	0.47736	11.93	1.45188	11.9345	2.48964	11.9224	5.18158	6.13998	0.11127	5.77376	0.19507	5.69265	0.69186	6.21164	1.34756					6.10382	74.2781
11.9862	0.47702	11.9462	1.45264	11.9505	2.4909	11.938	5.18359	6.14626	0.11138	5.78078	0.19526	5.69995	0.69213	6.21991	1.3496					6.11298	74.336
12.0047	0.47849	11.962	1.453	11.9659	2.49329	11.953	5.18452	6.15646	0.1115	5.79164	0.19544	5.70708	0.69244	6.22897	1.35157					6.12156	74.388
12.0224	0.47861	11.9775	1.45387	11.9824	2.49479	11.9679	5.18608	6.16343	0.11161	5.80091	0.19563	5.71361	0.69278	6.23707	1.35348					6.12965	74.4297
12.0393	0.47874	11.9926	1.45458	11.9999	2.49688	11.9833	5.18738	6.17224	0.11172	5.8077	0.19581	5.7197	0.69314	6.24506	1.35551					6.13737	74.4688
12.0555	0.47983	12.0083	1.45485	12.018	2.4992	11.9992	5.18771	6.18043	0.11184	5.81566	0.19598	5.72736	0.69355	6.25408	1.35758					6.14499	74.5019
12.0702	0.47915	12.0245	1.45591	12.0363	2.50095	12.0159	5.18881	6.18736	0.11194	5.82376	0.19617	5.7359	0.69399	6.26133	1.35973					6.15271	74.5304
12.0849	0.47968	12.0401	1.45653	12.0544	2.50329	12.0329	5.18967	6.19635	0.11205	5.83145	0.19634	5.74447	0.69447	6.27031	1.3619					6.16066	74.5611
12.1001	0.48077	12.0557	1.45706	12.0717	2.50613	12.0499	5.1903	6.20488	0.11216	5.84095	0.19646	5.75299	0.69498	6.27809	1.3641					6.16908	74.5878
12.1164	0.48005	12.072	1.45843	12.0885	2.50818	12.0662	5.19247	6.21404	0.1123	5.84864	0.19664	5.76158	0.6955	6.2875	1.36612					6.1776	74.6148
12.1325	0.48124	12.0887	1.45915	12.1057	2.51008	12.082	5.19481	6.22118	0.11245	5.85683	0.19679	5.77062	0.69607	6.29581	1.36836					6.18622	74.6488
12.1492	0.48202	12.1062	1.46025	12.1224	2.51177	12.0979	5.19736	6.22968	0.11261	5.8638	0.19699	5.77907	0.69662	6.30373	1.37044					6.19473	74.6839
12.1663	0.48111	12.1243	1.46176	12.1385	2.51292	12.114	5.20118	6.23866	0.11279	5.87131	0.1972	5.78735	0.69714	6.31297	1.3725					6.20306	74.7249
12.1831	0.48235	12.1426	1.46279	12.1549	2.51404	12.1304	5.20491	6.24803	0.11299	5.88004	0.1974	5.79491	0.69763	6.31933	1.37471					6.21108	74.7717
12.2	0.4827	12.1605	1.46375	12.1713	2.51507	12.1477	5.20811	6.25809	0.11319	5.88828	0.1976	5.8029	0.6981	6.3292	1.3767					6.21916	74.8203
12.2169	0.48253	12.1779	1.46534	12.188	2.51565	12.1662	5.21197	6.26832	0.11341	5.8966	0.19782	5.81112	0.69854	6.33737	1.37869					6.22763	74.8766
12.2334	0.48417	12.1953	1.46633	12.2042	2.51646	12.1852	5.21579	6.27907	0.11361	5.90565	0.19801	5.81893	0.69897	6.34515	1.38073					6.23621	74.9359
12.249	0.48399	12.2121	1.46712	12.2198	2.51732	12.2038	5.21898	6.29	0.1138	5.91402	0.19823	5.82669	0.69939	6.35413	1.38264					6.24499	74.9952
12.2643	0.48417	12.2286	1.46841	12.2351	2.51822	12.222	5.22232	6.30006	0.11397	5.92126	0.19845	5.8347	0.69981	6.36124	1.3845					6.25453	75.0593
12.2799	0.48567	12.2447	1.46906	12.251	2.5193	12.2394	5.22513	6.31133	0.11411	5.93099	0.19866	5.84245	0.70027	6.37061	1.3866					6.26425	75.1225
12.2955	0.48525	12.2606	1.47005	12.2662	2.52073	12.2557	5.22711	6.31799	0.11423	5.93805	0.19886	5.85089	0.70072	6.37871	1.38845					6.27381	75.1816
12.3119	0.48606	12.2769	1.47089	12.2817	2.52211	12.2712	5.22896	6.32402	0.11433	5.94682	0.19904	5.85924	0.70117	6.38812	1.3905					6.28304	75.2389
12.3293	0.48739	12.2933	1.47148	12.2981	2.52393	12.2864	5.23023	6.33145	0.11442	5.95406	0.19921	5.86704	0.70164	6.39449	1.39261					6.29175	75.2895
12.3476	0.48683	12.3094	1.47205	12.3155	2.52607	12.3013	5.23066	6.33932	0.11447	5.96402	0.1994	5.87551	0.70211	6.40418	1.39461					6.30007	75.332
12.3665	0.48792	12.3253	1.47319	12.3338	2.52813	12.3164	5.23141	6.34518	0.1145	5.97261	0.1996	5.88351	0.70258	6.41146	1.39674					6.30808	75.3693
12.3856	0.48891	12.3412	1.47398	12.3526	2.53045	12.3324	5.23211	6.35399	0.11451	5.97917	0.19977	5.89204	0.70305	6.42009	1.39874					6.31602	75.3981
12.4042	0.48857	12.3561	1.47473	12.3713	2.53271	12.3492	5.23252	6.36201	0.11456	5.98827	0.19995	5.89992	0.70348	6.42844	1.40064					6.3237	75.4236
12.4222	0.48983	12.3712	1.47625	12.3892	2.53459	12.3662	5.23385	6.36877	0.11461	5.99632	0.20018	5.90805	0.70393	6.43693	1.40269					6.33121	75.4488
12.4394	0.4902	12.3875	1.47729	12.406	2.5364	12.3825	5.23591	6.37571	0.11468	6.00478	0.20038	5.91626	0.70437	6.44542	1.40461					6.339	75.471
12.4556	0.48995	12.4047	1.47837	12.4219	2.53795	12.3981	5.23814	6.384	0.11479	6.01311	0.20059	5.92369	0.70476	6.45369	1.40637					6.34729	75.4948
12.471	0.49121	12.4229	1.4798	12.4376	2.53928	12.4141	5.24098	6.39236	0.11492	6.01989	0.20079	5.93157	0.70509	6.46222	1.40828					6.35577	75.5245
12.4862	0.49101	12.4415	1.48102	12.4533	2.54071	12.4309	5.24406	6.40068	0.11505	6.03098	0.20102	5.94003	0.70541	6.46943	1.41001					6.36434	75.5581
12.5008	0.49128	12.4603	1.48214	12.4693	2.54221	12.4484	5.24722	6.40949	0.11521	6.03849	0.20124	5.94785	0.70572	6.4776	1.41184					6.37251	75.6006
12.5157	0.49256	12.4785	1.48372	12.4857	2.54311	12.466	5.25077	6.4192	0.1154	6.04745	0.20145	5.95534	0.70605	6.48574	1.41361					6.38057	75.6515
12.5313	0.49219	12.4956	1.48463	12.5021	2.54387	12.4834	5.25428	6.42822	0.1156	6.05432	0.20164	5.96183	0.7064	6.49352	1.41524					6.38896	75.7061
12.5477	0.49243	12.5118	1.48548	12.5189	2.54466	12.5009	5.25773	6.43779	0.11581	6.06401	0.20185	5.96848	0.70679	6.50218	1.41693					6.39781	75.7643
12.5647	0.49331	12.5274	1.4869	12.5354	2.54539	12.519	5.26127	6.44796	0.116	6.07102	0.20206	5.97623	0.70718	6.51011	1.41866					6.40691	75.8231
12.5818	0.49303	12.543	1.48765	12.5518	2.54684	12.537	5.26465	6.45895	0.11617	6.07962	0.20224	5.98474	0.70757	6.51828	1.42035					6.4162	75.883
12.5988	0.49387	12.559	1.48825	12.5674	2.54833	12.5542	5.26712	6.46846	0.11631	6.08735	0.20244	5.99321	0.70799	6.52517	1.42212					6.42534	75.9445
12.6161	0.49428	12.5753	1.48933	12.5818	2.55001	12.5709	5.26898	6.47886	0.11642	6.0959	0.20261	6.00191	0.70843	6.53242	1.42388					6.43438	76.0069
12.6326	0.49422	12.592	1.48978	12.5974	2.55214	12.5872	5.27078	6.485	0.11652	6.10405	0.20279	6.01026	0.70889	6.54088	1.4255					6.44335	76.0644
12.6486	0.49519	12.6089	1.49046	12.6144	2.55448	12.6033	5.27191	6.49118	0.1166	6.11264	0.20297	6.01902	0.70936	6.54975	1.42701					6.45226	76.1201
12.6645	0.49529	12.6256	1.49149	12.6324	2.55618	12.619	5.2725	6.49971	0.11666	6.12079	0.20317	6.02735	0.70979	6.55736	1.4283					6.46109	76.171
12.6809	0.49525	12.6423	1.49227	12.651	2.55839	12.6343	5.27306	6.50508	0.11669	6.12848	0.20336	6.03563	0.71018	6.56496	1.42948					6.46962	76.2142
12.697	0.49632	12.6578	1.49323	12.6699	2.56037	12.6495	5.27367	6.51254	0.11672	6.1378	0.20354	6.04288	0.71056	6.57257	1.4307					6.47778	76.2537
12.7134	0.49653	12.6726	1.4946	12.6888	2.56211	12.6651	5.27418	6.52035	0.11675	6.14612	0.2037	6.05024	0.71092	6.57929	1.43206					6.48618	76.2883
12.7305	0.49711	12.6877	1.49551	12.7071	2.56443	12.6814	5.27529	6.52694	0.11679	6.15359	0.20383	6.05722	0.71131	6.58565	1.43355					6.49428	76.3187
12.7483	0.4981	12.704	1.49681	12.724	2.56605	12.6978	5.27683	6.53509	0.11685	6.1602	0.20392	6.06441	0.71171	6.59255	1.43515					6.50243	76.3449
12.7669	0.49807	12.7217	1.49829	12.7394	2.56667	12.7132	5.27895	6.54237	0.11691	6.16694	0.20401	6.07208	0.7121	6.59891	1.43698					6.51049	76.3685
12.7857	0.49909	12.7401	1.49959	12.7544	2.56941	12.7294	5.28172	6.55066	0.11698	6.17332	0.20409	6.08052	0.71252	6.60825	1.43902					6.51846	76.3925
12.804	0.49954	12.7593	1.50079	12.7695	2.56979	12.7466	5.28472	6.55902	0.11707	6.17938	0.20416	6.08958	0.713	6.6178	1.44112					6.5264	76.42
12.822	0.49961	12.7785	1.50224	12.7856	2.57037	12.7644	5.28797	6.56683	0.11717	6.18644	0.20423	6.09834	0.71346	6.62756	1.44345					6.53435	76.452
12.8395	0.50064	12.7971	1.50359	12.8022	2.57223	12.7828	5.29143	6.57376	0.11728	6.19232	0.20433	6.10661	0.71396	6.63708	1.44587					6.54211	76.4891
12.8561	0.50089	12.814	1.50434	12.819	2.57175	12.801	5.29494	6.58188	0.11742	6.19929	0.20446	6.11559	0.71449	6.64716	1.44841					6.55025	76.5351
12.8718	0.50087	12.8299	1.50535	12.8359	2.57249	12.8187	5.29842	6.59024	0.11758	6.20521	0.20464	6.12434	0.71502	6.65533	1.45112					6.55867	76.5864
12.8867	0.50177	12.8449	1.50624	12.8526	2.5756	12.8357	5.30172	6.59974	0.11776	6.21349	0.20486	6.13201	0.71553	6.66413	1.45369					6.56747	76.6414
12.9017	0.50158	12.8598	1.50682	12.8694	2.57488	12.8528	5.30452	6.60893	0.11796	6.22417	0.20512	6.13987	0.71598	6.67213	1.45605					6.57676	76.6993
12.9167	0.50175	12.8752	1.5076	12.8852	2.57709	12.8695	5.30695	6.61851	0.11817	6.23413	0.20544	6.14819	0.7164	6.68062	1.45833					6.58627	76.7591
12.9317	0.50238	12.8912	1.50822	12.9001	2.58067	12.8856	5.30883	6.62902	0.1184	6.2434	0.20578	6.15671	0.71681	6.68907	1.46043					6.59589	76.82
12.9469	0.50206	12.9077	1.50852	12.9153	2.57979	12.902	5.31046	6.6405	0.1186	6.25268	0.20614	6.16436	0.71721	6.69812	1.46226					6.6051	76.8793
12.9631	0.50261	12.9243	1.50955	12.9317	2.58268	12.9183	5.31169	6.65056	0.11877	6.26218	0.20653	6.17185	0.7176	6.70626	1.46414					6.61381	76.9349
12.9799	0.50313	12.9413	1.51007	12.9491	2.58632	12.9346	5.31237	6.66131	0.11892	6.27168	0.20691	6.17941	0.71803	6.71524	1.46594					6.62219	76.9863
12.9969	0.50304	12.9586	1.51033	12.9678	2.58586	12.951	5.31324	6.67106	0.11906	6.28118	0.20724	6.18722	0.71847	6.72323	1.46774					6.63061	77.0336
13.0139	0.50418	12.9749	1.51168	12.987	2.59157	12.9673	5.3138	6.67695	0.11917	6.29045	0.20756	6.19573	0.7189	6.73066	1.46948					6.63877	77.0761
13.0306	0.50466	12.9903	1.51308	13.0061	2.59543	12.9828	5.31421	6.68233	0.11925	6.29928	0.20787	6.20413	0.71936	6.73876	1.47101					6.64675	77.1139
13.0474	0.50468	13.006	1.51386	13.0247	2.59169	12.9985	5.31561	6.68927	0.11931	6.30878	0.20817	6.2126	0.71984	6.74675	1.47235					6.65494	77.1487
13.0644	0.50604	13.0221	1.5155	13.0424	2.5966	13.0139	5.31726	6.69672	0.11937	6.31602	0.20847	6.22123	0.72036	6.75418	1.4735					6.66333	77.1811
13.0818	0.50637	13.0395	1.51678	13.0586	2.59988	13.0288	5.31919	6.70401	0.1194	6.32484	0.20871	6.22976	0.7209	6.76161	1.47476					6.67186	77.2115
13.0992	0.5069	13.0579	1.51763	13.0739	2.59634	13.045	5.32219	6.71164	0.11943	6.33344	0.20894	6.23847	0.72145	6.76833	1.47618					6.68036	77.239
13.116	0.50805	13.0772	1.51945	13.0892	2.59977	13.0621	5.32524	6.71858	0.11949	6.34226	0.20916	6.24694	0.72198	6.77473	1.47777					6.68868	77.2655
13.1331	0.50835	13.0961	1.52073	13.1039	2.60241	13.0801	5.32861	6.72739	0.11958	6.35131	0.20936	6.25602	0.72248	6.78071	1.4794					6.69677	77.2947
13.1507	0.50881	13.1143	1.52166	13.1193	2.59959	13.0986	5.33237	6.73505	0.11967	6.35927	0.20954	6.26429	0.72296	6.78934	1.48109					6.70479	77.3269
13.1684	0.50956	13.1316	1.52324	13.1354	2.60272	13.1177	5.33563	6.74251	0.11978	6.36737	0.20969	6.27282	0.72344	6.79977	1.48281					6.71231	77.3644
13.1863	0.50954	13.1475	1.5243	13.1522	2.60303	13.136	5.33912	6.75066	0.1199	6.37551	0.20981	6.28127	0.72392	6.80882	1.48462					6.71979	77.4073
13.2044	0.51029	13.1625	1.52453	13.1694	2.60047	13.1533	5.34229	6.7576	0.12001	6.38257	0.20993	6.28873	0.72437	6.81834	1.48652					6.72791	77.4558
13.2223	0.51096	13.1774	1.52542	13.1864	2.60669	13.1693	5.34467	6.76641	0.12014	6.39044	0.21001	6.29633	0.72481	6.82718	1.48858					6.73665	77.5114
13.2392	0.51066	13.1928	1.52598	13.2024	2.6075	13.185	5.34694	6.77477	0.12025	6.39723	0.21009	6.30486	0.72521	6.83553	1.4908					6.7459	77.5703
13.2548	0.51132	13.2087	1.52648	13.2184	2.60498	13.201	5.34878	6.78236	0.12039	6.4047	0.2102	6.31343	0.72558	6.84366	1.49303					6.75551	77.6308
13.2712	0.51167	13.2251	1.52752	13.2345	2.61131	13.217	5.34995	6.79055	0.12054	6.41356	0.21029	6.32171	0.72592	6.85144	1.49512					6.76517	77.6925
13.2875	0.51155	13.2418	1.52804	13.2514	2.61369	13.233	5.35135	6.79835	0.1207	6.41963	0.21037	6.33009	0.72627	6.85975	1.49704					6.77478	77.7535
13.3033	0.51228	13.2587	1.52851	13.2684	2.6122	13.2494	5.35191	6.80734	0.12087	6.42732	0.21051	6.33773	0.72664	6.86697	1.4987					6.78405	77.8127
13.3193	0.51259	13.2756	1.5296	13.2859	2.6174	13.266	5.35236	6.81722	0.12107	6.43551	0.21065	6.34524	0.72702	6.87616	1.50033					6.7927	77.8667
13.3348	0.5128	13.2919	1.53055	13.3044	2.61891	13.2827	5.3534	6.82711	0.12128	6.44225	0.21085	6.35227	0.72738	6.88469	1.50185					6.80058	77.915
13.3499	0.51349	13.3079	1.53127	13.323	2.61877	13.2994	5.35398	6.83786	0.12149	6.44908	0.2111	6.3604	0.72775	6.89211	1.50352					6.80849	77.9577
13.3654	0.51342	13.3238	1.53293	13.3412	2.62293	13.3156	5.35556	6.84827	0.12167	6.45736	0.21136	6.36893	0.72812	6.89919	1.50534					6.81644	77.9953
13.3816	0.5137	13.3407	1.5343	13.3586	2.62424	13.3303	5.35794	6.85798	0.12184	6.46786	0.21167	6.37681	0.72847	6.90644	1.50719					6.82455	78.0276
13.3979	0.51445	13.3581	1.53535	13.3752	2.62399	13.3449	5.36067	6.86755	0.122	6.47659	0.21197	6.3852	0.72882	6.91316	1.50927					6.83271	78.0589
13.4142	0.51441	13.3762	1.53703	13.3914	2.62714	13.361	5.36399	6.8774	0.12213	6.48727	0.21227	6.39372	0.72916	6.92338	1.5114					6.84119	78.0896
13.4306	0.51486	13.3951	1.53808	13.4072	2.62755	13.3784	5.36756	6.8825	0.12223	6.49632	0.21256	6.40193	0.72949	6.93226	1.51339					6.84969	78.1179
13.4467	0.51569	13.4136	1.53872	13.4222	2.62695	13.3969	5.37093	6.88958	0.12233	6.50604	0.2129	6.40962	0.7298	6.94124	1.51551					6.85832	78.1461
13.464	0.51582	13.4315	1.54029	13.4372	2.62924	13.4155	5.37452	6.89738	0.12239	6.51464	0.2132	6.41731	0.73011	6.95203	1.51785					6.86697	78.1747
13.4818	0.51649	13.4485	1.54114	13.4525	2.62917	13.4348	5.37792	6.90463	0.12243	6.52414	0.21353	6.42437	0.7304	6.96126	1.52009					6.87533	78.2071
13.5001	0.51699	13.4645	1.54128	13.4685	2.62968	13.4536	5.38072	6.91198	0.12244	6.53256	0.21383	6.43134	0.73071	6.96971	1.52247					6.88277	78.246
13.5185	0.51725	13.48	1.54318	13.4853	2.63107	13.4712	5.38386	6.91937	0.12246	6.54174	0.21409	6.43852	0.73103	6.97771	1.52453					6.89016	78.2908
13.537	0.51801	13.4952	1.54347	13.5016	2.63232	13.4875	5.38638	6.92686	0.1225	6.54993	0.21433	6.44672	0.73135	6.98566	1.52635					6.8981	78.3423
13.5548	0.51865	13.5102	1.54346	13.5172	2.63327	13.5027	5.38811	6.93415	0.12256	6.55943	0.21454	6.45466	0.73171	6.99412	1.52802					6.9065	78.4001
13.5718	0.51886	13.5255	1.54502	13.5335	2.63585	13.5176	5.38959	6.94213	0.12261	6.56916	0.21478	6.46285	0.73208	7.00211	1.52928					6.91557	78.4602
13.5881	0.51976	13.5414	1.54507	13.5504	2.63754	13.533	5.39061	6.95024	0.12269	6.57708	0.215	6.47177	0.73248	7.00865	1.53036					6.92521	78.5226
13.6048	0.52033	13.5581	1.54577	13.5681	2.63925	13.549	5.39154	6.95773	0.12277	6.58595	0.21527	6.48002	0.73294	7.01679	1.53179					6.93495	78.5875
13.6221	0.52073	13.5751	1.54751	13.5863	2.64137	13.5657	5.39225	6.96602	0.12287	6.59246	0.21551	6.48886	0.73341	7.02262	1.5333					6.94472	78.6525
13.639	0.52125	13.5914	1.54769	13.604	2.64335	13.5825	5.39278	6.97317	0.12296	6.60264	0.21576	6.49719	0.73388	7.02885	1.53473					6.95418	78.7143
13.6552	0.52167	13.6074	1.54881	13.6214	2.64566	13.5992	5.39361	6.98236	0.12306	6.61146	0.21598	6.50554	0.73438	7.03674	1.53645					6.96322	78.7712
13.6713	0.52211	13.6237	1.55067	13.6393	2.64773	13.6162	5.39481	6.98878	0.12318	6.61983	0.21622	6.51424	0.73486	7.04681	1.53824					6.97156	78.82
13.6871	0.52262	13.6408	1.55069	13.657	2.6494	13.6329	5.39622	6.99915	0.12328	6.62933	0.21645	6.52245	0.7353	7.05654	1.54023					6.97942	78.8626
13.703	0.52309	13.6581	1.5522	13.6741	2.65112	13.6483	5.39799	7.00577	0.12339	6.63725	0.21669	6.53064	0.73575	7.06559	1.54248					6.98706	78.9005
13.7195	0.52333	13.6752	1.55422	13.6906	2.6523	13.663	5.40092	7.01358	0.1235	6.64608	0.21693	6.53905	0.73619	7.07529	1.54478					6.9948	78.9325
13.7361	0.52379	13.6925	1.55461	13.707	2.65319	13.6783	5.4042	7.02169	0.12361	6.65354	0.21713	6.54807	0.73662	7.08416	1.54734					7.00276	78.9623
13.7517	0.52406	13.7104	1.55605	13.723	2.65418	13.6947	5.40766	7.03023	0.12371	6.66304	0.21735	6.55558	0.73707	7.0935	1.55001					7.01098	78.9906
13.7673	0.52432	13.7287	1.55753	13.7388	2.65479	13.7127	5.41116	7.03838	0.12382	6.67146	0.21754	6.56421	0.73748	7.1022	1.55243					7.01964	79.0193
13.7826	0.52453	13.7465	1.55792	13.7545	2.65546	13.7316	5.41462	7.04684	0.12391	6.68001	0.21773	6.57236	0.73791	7.1103	1.55491					7.0283	79.0486
13.7978	0.52498	13.7637	1.55926	13.7697	2.65643	13.7513	5.41829	7.05572	0.12403	6.68747	0.21791	6.58049	0.73832	7.11935	1.55735					7.03687	79.0802
13.8128	0.52521	13.7799	1.56018	13.7854	2.65669	13.7705	5.42179	7.06249	0.12414	6.69697	0.21808	6.58915	0.73873	7.12763	1.5596					7.04553	79.1176
13.8286	0.52572	13.796	1.56064	13.8015	2.65741	13.7887	5.42474	7.0713	0.12427	6.70421	0.21825	6.59678	0.73914	7.13668	1.56188					7.05345	79.1593
13.8453	0.52627	13.8122	1.56188	13.817	2.65894	13.806	5.42726	7.07966	0.12438	6.71236	0.2184	6.60548	0.73959	7.14655	1.5641					7.06133	79.2063
13.8628	0.52666	13.8279	1.56219	13.8325	2.66007	13.8222	5.42957	7.0876	0.12451	6.72168	0.21855	6.61337	0.74002	7.1549	1.56622					7.06944	79.2575
13.881	0.52743	13.8434	1.56262	13.8488	2.6617	13.8374	5.43096	7.09596	0.12463	6.72955	0.21869	6.6217	0.74049	7.16353	1.56857					7.07785	79.3117
13.8993	0.52783	13.8588	1.56378	13.8658	2.66401	13.852	5.43188	7.10459	0.12475	6.73679	0.21887	6.62989	0.74094	7.17241	1.57084					7.0867	79.3693
13.9183	0.52828	13.8744	1.56407	13.8835	2.66561	13.8668	5.43254	7.11281	0.12487	6.74403	0.21905	6.63892	0.74138	7.18157	1.57301					7.09613	79.4295
13.9377	0.52885	13.8906	1.56478	13.9016	2.66773	13.8824	5.43282	7.12107	0.12498	6.75199	0.21922	6.64744	0.74181	7.19009	1.5752					7.10588	79.4904
13.9561	0.5297	13.9064	1.56604	13.9201	2.67022	13.899	5.43346	7.12905	0.12511	6.75851	0.21936	6.65604	0.74223	7.19925	1.57715					7.11544	79.5531
13.9732	0.53012	13.9222	1.56647	13.938	2.672	13.9161	5.4344	7.13775	0.12522	6.76756	0.21949	6.66417	0.74264	7.20724	1.57911					7.12481	79.6129
13.9892	0.53081	13.9389	1.56777	13.9553	2.67395	13.9333	5.43556	7.14587	0.12533	6.77615	0.21964	6.67257	0.74306	7.21555	1.58122					7.13391	79.6642
14.005	0.53126	13.9566	1.56932	13.9724	2.67635	13.95	5.43741	7.15409	0.12544	6.78457	0.2198	6.68039	0.74346	7.22471	1.58319					7.14248	79.7098
14.0207	0.53154	13.9751	1.56985	13.9892	2.67743	13.9657	5.44008	7.162	0.12556	6.79131	0.21996	6.68834	0.74383	7.23235	1.58514					7.15081	79.7487
14.0364	0.53201	13.9935	1.57148	14.0055	2.67868	13.9816	5.44268	7.17084	0.12567	6.79945	0.2201	6.69627	0.7442	7.24014	1.58715					7.15867	79.7811
14.0523	0.53221	14.0114	1.57272	14.0217	2.68002	13.9982	5.44571	7.17837	0.1258	6.80696	0.22025	6.70467	0.74456	7.24965	1.58897					7.16607	79.8114
14.0686	0.53278	14.0284	1.57313	14.038	2.68083	14.0153	5.44903	7.18628	0.12592	6.81574	0.22037	6.7128	0.74492	7.25835	1.59089					7.1736	79.8392
14.0852	0.53332	14.0453	1.57486	14.0543	2.68201	14.0324	5.45206	7.19582	0.12606	6.82253	0.22043	6.72095	0.7453	7.2668	1.59285					7.18156	79.8646
14.1021	0.53359	14.0619	1.5756	14.0705	2.68301	14.05	5.45549	7.204	0.1262	6.82959	0.22053	6.72909	0.74572	7.27603	1.59486					7.18997	79.8907
14.1184	0.5336	14.0781	1.57606	14.0865	2.68341	14.0684	5.45878	7.21212	0.12632	6.83746	0.22069	6.73734	0.74615	7.28466	1.59711					7.19859	79.9152
14.1349	0.5339	14.0943	1.57763	14.1024	2.68442	14.087	5.46149	7.22034	0.12646	6.84538	0.22086	6.74568	0.74656	7.29319	1.59941					7.20735	79.9445
14.152	0.53418	14.1108	1.57813	14.1183	2.68529	14.1051	5.46428	7.22943	0.1266	6.85221	0.22106	6.75438	0.74697	7.30252	1.60168					7.21605	79.981
14.1691	0.53471	14.1273	1.5782	14.1333	2.68633	14.1224	5.46658	7.23768	0.12673	6.85895	0.22128	6.76322	0.74735	7.31154	1.60394					7.22408	80.0225
14.1854	0.53502	14.1437	1.57935	14.1483	2.68832	14.1389	5.46774	7.24472	0.12685	6.86913	0.2215	6.77232	0.74771	7.32148	1.60626					7.23215	80.0699
14.1997	0.53532	14.1599	1.57948	14.1643	2.68982	14.1547	5.4692	7.25343	0.12697	6.87795	0.22176	6.7797	0.74805	7.32993	1.60858					7.24042	80.1219
14.2138	0.53602	14.1756	1.57998	14.1816	2.69159	14.1704	5.46992	7.26259	0.12708	6.88723	0.22203	6.78765	0.74838	7.33899	1.6108					7.2489	80.177
14.2286	0.53662	14.1911	1.58146	14.1997	2.69398	14.1857	5.47	7.26991	0.1272	6.89691	0.22233	6.79572	0.7487	7.34815	1.61288					7.25764	80.234
14.2445	0.53702	14.2065	1.58166	14.2183	2.69557	14.2007	5.47076	7.27893	0.12731	6.90582	0.22269	6.80278	0.74899	7.35649	1.61483					7.26683	80.2925
14.261	0.5378	14.2215	1.58267	14.237	2.69757	14.2162	5.47103	7.28652	0.12743	6.91523	0.22305	6.8107	0.74925	7.36566	1.61656					7.27629	80.3512
14.2786	0.53845	14.2374	1.5841	14.2555	2.69969	14.2325	5.47121	7.2954	0.12757	6.92501	0.22335	6.81853	0.7495	7.3733	1.6182					7.28577	80.4097
14.2974	0.53894	14.2545	1.58494	14.2727	2.70122	14.2488	5.47268	7.303	0.12769	6.93365	0.22366	6.82641	0.74977	7.38072	1.61976					7.29516	80.4659
14.3167	0.53943	14.2726	1.58614	14.2889	2.70316	14.2653	5.47419	7.3117	0.12781	6.94193	0.22392	6.83416	0.75003	7.38886	1.62112					7.30421	80.5175
14.3363	0.53982	14.2917	1.58759	14.3045	2.70475	14.2812	5.476	7.31985	0.12793	6.95197	0.22419	6.84229	0.75031	7.39682	1.62263					7.31291	80.5643
14.3552	0.54032	14.3109	1.58846	14.3202	2.7057	14.2974	5.47906	7.32832	0.12805	6.95962	0.22444	6.85012	0.75062	7.40527	1.62405					7.32113	80.6032
14.3736	0.54085	14.329	1.58978	14.3361	2.70689	14.3145	5.48182	7.33685	0.12817	6.96912	0.2247	6.85813	0.75094	7.41255	1.62534					7.32918	80.6355
14.3905	0.54101	14.3456	1.59103	14.3523	2.70818	14.3322	5.48472	7.34518	0.12829	6.97772	0.22494	6.86588	0.75128	7.42087	1.62677					7.33718	80.6624
14.4062	0.54114	14.3614	1.59165	14.3688	2.7084	14.3501	5.48848	7.3526	0.1284	6.98812	0.22518	6.87402	0.7516	7.42932	1.62825					7.34495	80.6868
14.4213	0.54143	14.3767	1.59287	14.3855	2.70885	14.3679	5.49164	7.36113	0.1285	6.99446	0.22538	6.88196	0.75195	7.43714	1.62994					7.35275	80.7099
14.4359	0.5418	14.3923	1.59375	14.4023	2.71064	14.3854	5.49474	7.36959	0.12858	7.00441	0.22562	6.89009	0.75229	7.4458	1.63182					7.36056	80.7311
14.4508	0.54214	14.4086	1.59426	14.419	2.71122	14.4032	5.49812	7.3783	0.12866	7.01188	0.22586	6.89856	0.75263	7.4539	1.63364					7.36869	80.7543
14.4662	0.54279	14.4251	1.59536	14.4354	2.71196	14.4208	5.50058	7.38659	0.12873	7.02115	0.22609	6.90631	0.75296	7.4626	1.63554					7.37721	80.78
14.4819	0.54336	14.4418	1.59598	14.4502	2.71424	14.438	5.50252	7.39408	0.12881	7.02884	0.22636	6.91463	0.75331	7.47211	1.63735					7.38565	80.8117
14.4986	0.54359	14.4585	1.59639	14.4652	2.71565	14.4545	5.50442	7.40137	0.12889	7.03839	0.22659	6.92265	0.75367	7.48113	1.63899					7.39367	80.852
14.5157	0.54414	14.4751	1.59728	14.4809	2.71722	14.4709	5.5053	7.409	0.12897	7.04644	0.22685	6.93065	0.75404	7.49019	1.64076					7.40165	80.8983
14.5329	0.54473	14.4916	1.59809	14.498	2.72025	14.487	5.50602	7.41611	0.12904	7.05513	0.22709	6.93836	0.7544	7.49864	1.64246					7.41003	80.9513
14.5498	0.54507	14.5078	1.59874	14.5163	2.72193	14.5028	5.5067	7.42405	0.1291	7.06323	0.22733	6.94647	0.75473	7.50685	1.64415					7.41898	81.0082
14.5667	0.54583	14.5225	1.60005	14.5351	2.72364	14.5181	5.50679	7.43172	0.12916	7.07205	0.22758	6.95519	0.75508	7.51473	1.64587					7.42814	81.065
14.5836	0.54646	14.5376	1.60137	14.5542	2.72664	14.5332	5.50693	7.43987	0.12922	7.07952	0.22783	6.96334	0.75542	7.52326	1.64741					7.43748	81.1246
14.5994	0.54656	14.5539	1.60245	14.573	2.72773	14.5487	5.5075	7.44732	0.12927	7.08947	0.22804	6.97109	0.75577	7.53033	1.64886					7.44674	81.1866
14.6149	0.54717	14.5716	1.60385	14.5911	2.72947	14.5649	5.50792	7.45444	0.12933	7.0963	0.22823	6.9791	0.75612	7.53878	1.65037					7.4558	81.2474
14.6299	0.5474	14.5902	1.60457	14.6077	2.73223	14.5805	5.50909	7.46224	0.12941	7.10571	0.22844	6.98729	0.75649	7.54731	1.6518					7.46478	81.3069
14.6453	0.54774	14.6092	1.60552	14.6229	2.73263	14.596	5.5112	7.46866	0.12949	7.11417	0.22864	6.99518	0.75685	7.55526	1.65349					7.4737	81.362
14.6614	0.54845	14.6285	1.60702	14.6378	2.73325	14.6123	5.51343	7.47421	0.12959	7.1234	0.22885	7.00351	0.75721	7.56283	1.65499					7.48233	81.4102
14.6788	0.5488	14.6468	1.60807	14.6529	2.73498	14.6294	5.51669	7.48267	0.1297	7.13064	0.22905	7.01163	0.7576	7.57189	1.65649					7.49056	81.4547
14.6971	0.54925	14.6637	1.60908	14.6685	2.73514	14.647	5.52005	7.49224	0.12982	7.13946	0.22925	7.01985	0.75799	7.58002	1.65806					7.49878	81.4905
14.7156	0.5499	14.6795	1.6103	14.6846	2.73573	14.6654	5.52345	7.50209	0.12996	7.14716	0.22945	7.02804	0.75838	7.58847	1.65959					7.50699	81.5195
14.7344	0.5501	14.6945	1.61083	14.7012	2.73736	14.6838	5.52716	7.51233	0.13011	7.1562	0.22963	7.03688	0.75879	7.59576	1.66104					7.51536	81.5454
14.7531	0.55068	14.7095	1.61119	14.7182	2.7379	14.7016	5.53062	7.521	0.13028	7.16435	0.22982	7.04573	0.75923	7.60443	1.66258					7.52365	81.5669
14.7713	0.55138	14.725	1.61221	14.7354	2.73892	14.719	5.5336	7.52988	0.13047	7.17299	0.23001	7.05386	0.75968	7.61288	1.66399					7.53155	81.5854
14.789	0.55174	14.7414	1.61255	14.7525	2.74098	14.7361	5.53668	7.53851	0.13065	7.18132	0.23022	7.0622	0.76017	7.62176	1.66553					7.53929	81.6051
14.8058	0.55253	14.7579	1.61321	14.768	2.74217	14.7528	5.53905	7.54757	0.1308	7.18923	0.23044	7.07077	0.76064	7.62901	1.66709					7.54722	81.6271
14.8212	0.55288	14.7749	1.61435	14.7834	2.74384	14.7692	5.54098	7.55707	0.13095	7.1967	0.23066	7.07942	0.76107	7.63764	1.66857					7.55519	81.6554
14.8361	0.55323	14.7917	1.61518	14.7995	2.74637	14.7855	5.54321	7.5656	0.13107	7.20534	0.23087	7.08884	0.76148	7.64563	1.67031					7.56304	81.6905
14.8506	0.55378	14.8088	1.61595	14.816	2.74801	14.8014	5.54417	7.57407	0.13119	7.2143	0.2311	7.09794	0.76187	7.65359	1.67201					7.57096	81.7316
14.8653	0.55395	14.825	1.61727	14.8338	2.75	14.8176	5.54496	7.58156	0.1313	7.22407	0.23132	7.10602	0.76224	7.66275	1.6736					7.57937	81.7808
14.8806	0.55461	14.8402	1.61852	14.8524	2.75262	14.8342	5.54586	7.58902	0.1314	7.23312	0.23156	7.11346	0.7626	7.67092	1.67537					7.58834	81.8364
14.8969	0.5549	14.8557	1.61945	14.8714	2.75459	14.8506	5.54572	7.59613	0.13149	7.24262	0.23179	7.12134	0.76293	7.67905	1.67704					7.59778	81.8949
14.9139	0.5551	14.8718	1.62118	14.89	2.75658	14.8666	5.54606	7.60459	0.13157	7.25099	0.23201	7.12935	0.76322	7.68803	1.67867					7.60746	81.9548
14.9309	0.5555	14.8892	1.6223	14.9081	2.75855	14.8823	5.54753	7.6133	0.13162	7.25941	0.23224	7.13741	0.76346	7.69585	1.68048					7.61693	82.0143
14.9483	0.55564	14.9079	1.62366	14.9252	2.75944	14.8973	5.54861	7.6211	0.13167	7.26818	0.23244	7.14517	0.76369	7.70448	1.68201					7.62605	82.0736
14.9657	0.55588	14.9272	1.62521	14.9411	2.76034	14.9123	5.55063	7.62887	0.13172	7.2761	0.23264	7.15249	0.76393	7.71247	1.68364					7.63492	82.1301
14.9817	0.55646	14.9459	1.62623	14.9562	2.76162	14.9283	5.55337	7.63605	0.13179	7.28402	0.23284	7.16035	0.76417	7.72079	1.68535					7.64342	82.182
14.998	0.55652	14.9644	1.62723	14.9711	2.7625	14.9453	5.55555	7.64261	0.1319	7.29216	0.23302	7.16798	0.76442	7.72888	1.68688					7.65177	82.2286
15.0145	0.55714	14.9818	1.62812	14.9863	2.7635	14.9633	5.55865	7.64885	0.13201	7.30031	0.23321	7.17606	0.76466	7.73741	1.68843					7.65998	82.27
15.0309	0.5579	14.9978	1.62865	15.002	2.76436	14.9817	5.56192	7.65627	0.13213	7.30958	0.23339	7.18469	0.76491	7.74554	1.69018					7.66806	82.3051
15.0476	0.5578	15.0132	1.62913	15.0184	2.76483	15.0005	5.5644	7.66602	0.13225	7.31822	0.2336	7.19209	0.76517	7.75506	1.69183					7.67627	82.3354
15.0638	0.55877	15.0281	1.63	15.0354	2.76538	15.019	5.56765	7.6757	0.13239	7.3261	0.2338	7.19976	0.76544	7.7627	1.69361					7.68484	82.3615
15.0801	0.55938	15.043	1.63061	15.0525	2.76642	15.0364	5.57083	7.68523	0.13253	7.33402	0.23401	7.20757	0.76574	7.77062	1.69531					7.6932	82.3838
15.0977	0.55984	15.0587	1.63119	15.0692	2.76741	15.0527	5.57283	7.69547	0.13269	7.34284	0.23422	7.21522	0.76604	7.77953	1.69703					7.70167	82.4067
15.1164	0.56087	15.0751	1.63186	15.0853	2.76881	15.0684	5.5754	7.70365	0.13287	7.35166	0.23446	7.22288	0.76633	7.78795	1.69882					7.70979	82.4277
15.1349	0.56126	15.0919	1.6327	15.1012	2.77081	15.0842	5.57709	7.71333	0.13305	7.36026	0.23469	7.23103	0.76661	7.79647	1.70051					7.71753	82.4516
15.1528	0.56175	15.109	1.63318	15.1172	2.7732	15.1001	5.57807	7.72204	0.13321	7.36845	0.23489	7.23936	0.7669	7.80369	1.70207					7.72526	82.483
15.1709	0.56281	15.1257	1.63392	15.1339	2.77534	15.1164	5.5797	7.73085	0.13335	7.37722	0.23515	7.24718	0.76718	7.81274	1.70376					7.73264	82.5191
15.1884	0.56279	15.1417	1.63522	15.1512	2.77739	15.1324	5.58052	7.73886	0.13347	7.38559	0.2354	7.25492	0.7675	7.82123	1.70538					7.7404	82.5616
15.2049	0.56301	15.1572	1.63635	15.1695	2.7796	15.1489	5.58096	7.74767	0.13358	7.39419	0.23565	7.263	0.76781	7.82933	1.70686					7.74891	82.613
15.2207	0.56378	15.1734	1.63769	15.1884	2.78155	15.1658	5.58212	7.75568	0.13369	7.40279	0.23589	7.27069	0.76812	7.83714	1.70847					7.75791	82.6669
15.2365	0.56367	15.19	1.63933	15.2071	2.78336	15.1827	5.5832	7.76349	0.1338	7.41184	0.23612	7.27832	0.76843	7.84666	1.71014					7.76745	82.7244
15.2523	0.5641	15.2072	1.64022	15.2251	2.78513	15.1994	5.5842	7.77212	0.13392	7.4222	0.23635	7.28682	0.76872	7.85483	1.71197					7.77736	82.785
15.2674	0.56425	15.2252	1.64163	15.2422	2.78674	15.2149	5.58625	7.77892	0.13403	7.43156	0.23659	7.2951	0.76903	7.8619	1.71381					7.78713	82.8427
15.2823	0.56401	15.2442	1.64318	15.2583	2.78839	15.2297	5.58833	7.78825	0.13413	7.43989	0.23683	7.30279	0.76933	7.87177	1.71586					7.79648	82.8995
15.2973	0.56462	15.2631	1.64403	15.2742	2.78949	15.245	5.5912	7.79783	0.13423	7.4478	0.23703	7.31099	0.76966	7.88097	1.71806					7.80526	82.9548
15.3136	0.56489	15.2815	1.64535	15.2894	2.7901	15.2614	5.59477	7.80646	0.13431	7.45572	0.23724	7.31875	0.77	7.8902	1.72046					7.81347	83.0001
15.3305	0.56498	15.2987	1.64656	15.3043	2.79065	15.2791	5.59789	7.81499	0.13438	7.46364	0.23741	7.32693	0.77033	7.89883	1.72299					7.82119	83.0412
15.3474	0.56587	15.315	1.64728	15.3192	2.79094	15.2979	5.60118	7.82297	0.13445	7.4716	0.23753	7.33476	0.77064	7.90894	1.72554					7.82884	83.0775
15.3643	0.56629	15.3306	1.64819	15.3349	2.79112	15.3171	5.60467	7.83092	0.13451	7.48015	0.23763	7.34308	0.77096	7.91846	1.7281					7.83683	83.1071
15.3807	0.56669	15.3457	1.64879	15.3516	2.79204	15.3359	5.60761	7.83789	0.13457	7.48649	0.23774	7.35136	0.77128	7.92907	1.73047					7.84504	83.1375
15.3974	0.56765	15.3606	1.64888	15.369	2.79319	15.3542	5.6103	7.84448	0.13466	7.49513	0.23787	7.35893	0.77158	7.94003	1.73271					7.85352	83.1674
15.4145	0.56784	15.3758	1.64952	15.3852	2.79458	15.3712	5.61287	7.85193	0.13474	7.50187	0.23799	7.3666	0.77191	7.94887	1.7348					7.86217	83.1957
15.4317	0.56883	15.3917	1.64984	15.4009	2.79605	15.387	5.61468	7.85839	0.13484	7.50934	0.23811	7.37487	0.77223	7.95704	1.7366					7.87093	83.2266
15.4489	0.56972	15.4085	1.65025	15.4169	2.79754	15.4021	5.61648	7.86612	0.13496	7.51707	0.23822	7.38269	0.77257	7.96518	1.73808					7.87958	83.2571
15.4663	0.5699	15.4254	1.65105	15.4338	2.79943	15.4171	5.6177	7.87791	0.13509	7.52562	0.23835	7.39019	0.77289	7.97314	1.73949					7.88805	83.2872
15.4835	0.57075	15.4414	1.65174	15.4513	2.80153	15.4326	5.61829	7.88503	0.13524	7.53332	0.23847	7.39863	0.77322	7.9807	1.74061					7.89628	83.3243
15.5008	0.57139	15.4573	1.65285	15.4689	2.80363	15.4484	5.61883	7.89495	0.1354	7.54214	0.23858	7.40677	0.77356	7.98767	1.74154					7.90392	83.3662
15.5182	0.5716	15.4737	1.65397	15.4863	2.80617	15.4652	5.61959	7.90393	0.13557	7.54965	0.23872	7.41562	0.77391	7.9945	1.74242					7.91146	83.4133
15.5355	0.57233	15.4904	1.65499	15.5039	2.80867	15.4823	5.62024	7.91364	0.13575	7.5573	0.23892	7.42312	0.77427	8.0032	1.74331					7.91948	83.4675
15.5535	0.57275	15.5079	1.65615	15.5219	2.81053	15.4991	5.62176	7.92252	0.13593	7.56589	0.23913	7.43208	0.77462	8.00992	1.74418					7.92819	83.525
15.5712	0.57302	15.5258	1.6577	15.5398	2.81241	15.5161	5.6235	7.93202	0.13608	7.57404	0.23932	7.4396	0.775	8.01858	1.74513					7.93758	83.5828
15.5885	0.57369	15.5435	1.65898	15.5569	2.81404	15.5322	5.62546	7.94104	0.13623	7.58128	0.23948	7.44765	0.77534	8.02513	1.74603					7.94741	83.6446
15.6054	0.57371	15.5611	1.66037	15.5736	2.81561	15.5476	5.62829	7.94836	0.13637	7.58969	0.23964	7.45643	0.7757	8.0334	1.7471					7.95729	83.7037
15.6217	0.57416	15.579	1.66158	15.59	2.8172	15.5633	5.63118	7.95738	0.1365	7.59824	0.23987	7.46406	0.77606	8.04228	1.74826					7.96699	83.7607
15.6376	0.57466	15.5965	1.66245	15.606	2.81782	15.5796	5.63425	7.96706	0.13663	7.60616	0.24011	7.47246	0.77643	8.049	1.74924					7.97633	83.8135
15.6538	0.57476	15.6134	1.66327	15.622	2.81791	15.5968	5.63769	7.97524	0.13675	7.61476	0.24036	7.47976	0.77676	8.05784	1.75038					7.98502	83.8577
15.6695	0.57519	15.6299	1.66402	15.6374	2.81851	15.6151	5.64082	7.98284	0.13686	7.6229	0.24063	7.4884	0.77715	8.06541	1.75151					7.99306	83.895
15.685	0.57558	15.6462	1.66467	15.653	2.81886	15.6343	5.644	7.99238	0.13697	7.6315	0.24089	7.4968	0.77751	8.07358	1.75259					8.00052	83.9259
15.7002	0.5758	15.6621	1.66517	15.6686	2.81939	15.6532	5.64721	8.00178	0.13707	7.64032	0.2411	7.50493	0.77786	8.08118	1.75384					8.00788	83.9525
15.7155	0.5763	15.6777	1.66582	15.6844	2.82031	15.6714	5.64945	8.00958	0.13716	7.64896	0.24131	7.51257	0.77821	8.08985	1.75506					8.01541	83.9752
15.7314	0.57673	15.6928	1.66616	15.7005	2.82126	15.6891	5.65159	8.01822	0.13723	7.65706	0.24152	7.5212	0.77854	8.09795	1.75623					8.0235	83.998
15.7476	0.57719	15.7082	1.66673	15.7161	2.82254	15.7057	5.65348	8.02536	0.1373	7.66498	0.24173	7.52948	0.7789	8.10559	1.75758					8.03199	84.0193
15.7644	0.57788	15.7244	1.66743	15.7324	2.8241	15.721	5.65444	8.03369	0.13737	7.67403	0.24194	7.53755	0.77924	8.1139	1.75891					8.04074	84.0433
15.7807	0.57827	15.7399	1.66834	15.7496	2.82558	15.7356	5.65505	8.04045	0.13742	7.68081	0.24211	7.54492	0.77955	8.122	1.76034					8.04957	84.0715
15.7972	0.57863	15.7555	1.66926	15.7675	2.82823	15.7505	5.65571	8.04808	0.13746	7.68945	0.24229	7.55306	0.77988	8.13017	1.76192					8.05808	84.1038
15.8141	0.57917	15.7718	1.67069	15.786	2.83062	15.766	5.6558	8.05603	0.13752	7.69642	0.24249	7.5615	0.78023	8.13813	1.76342					8.06644	84.1414
15.8317	0.57957	15.7887	1.67162	15.8044	2.83242	15.782	5.6562	8.06387	0.13756	7.70547	0.24268	7.56927	0.78052	8.14764	1.76493					8.07441	84.1845
15.8498	0.58022	15.8064	1.67271	15.8219	2.83493	15.7987	5.65658	8.07132	0.13762	7.71452	0.24289	7.57728	0.78082	8.15616	1.76661					8.08233	84.2337
15.8682	0.58081	15.8246	1.67436	15.8386	2.83668	15.8157	5.6573	8.07878	0.13767	7.72289	0.24311	7.5856	0.78112	8.16479	1.76808					8.09049	84.287
15.8867	0.58128	15.8431	1.67566	15.8554	2.83821	15.8326	5.65857	8.08724	0.13773	7.73017	0.24334	7.59368	0.78142	8.17314	1.76968					8.09898	84.3434
15.9046	0.58182	15.8612	1.67672	15.8722	2.84018	15.8489	5.6605	8.09456	0.13781	7.7385	0.24359	7.60182	0.78169	8.18163	1.77141					8.10786	84.4021
15.9215	0.58235	15.8784	1.67807	15.8884	2.84131	15.8649	5.66284	8.10271	0.13789	7.7471	0.24384	7.60938	0.78195	8.19026	1.77314					8.11749	84.4609
15.9382	0.58264	15.8951	1.67916	15.9047	2.84205	15.8812	5.66591	8.11034	0.13799	7.75434	0.24408	7.61707	0.78218	8.19825	1.77515					8.12745	84.5207
15.9547	0.58311	15.9116	1.67992	15.9208	2.84339	15.8977	5.66905	8.11693	0.13811	7.76406	0.24435	7.62482	0.78245	8.20759	1.7774					8.13725	84.5781
15.9716	0.58386	15.9281	1.68092	15.9372	2.84347	15.9147	5.67221	8.12644	0.13824	7.77266	0.24456	7.63238	0.78274	8.21558	1.77963					8.14661	84.6302
15.9888	0.58417	15.9443	1.68158	15.9536	2.84372	15.9326	5.67554	8.13546	0.13836	7.78148	0.24476	7.63951	0.78301	8.2258	1.78204					8.15538	84.6766
16.0051	0.58489	15.9603	1.68228	15.9695	2.845	15.9514	5.67866	8.14552	0.1385	7.7894	0.24497	7.64711	0.78328	8.23606	1.7844					8.16374	84.7153
16.0208	0.58527	15.9766	1.68297	15.9854	2.84527	15.9701	5.68173	8.15492	0.13864	7.79827	0.24518	7.65551	0.78357	8.24755	1.78656					8.1717	84.7463
16.0367	0.58566	15.993	1.68341	16.0011	2.84627	15.9882	5.68434	8.16407	0.13881	7.80569	0.24541	7.66408	0.78388	8.25693	1.78863					8.17923	84.7709
16.0534	0.58599	16.0094	1.68392	16.016	2.84791	16.0058	5.68643	8.17243	0.13898	7.81293	0.24562	7.67223	0.7842	8.26616	1.7905					8.18667	84.7933
16.0696	0.58626	16.0254	1.68478	16.0311	2.84921	16.0223	5.6879	8.18194	0.13913	7.82152	0.24583	7.68012	0.78456	8.27479	1.79218					8.19437	84.8131
16.0862	0.58636	16.0413	1.6854	16.0475	2.85091	16.0386	5.68919	8.18957	0.13928	7.83012	0.24606	7.6878	0.78493	8.28261	1.79366					8.20244	84.8321
16.1026	0.58699	16.0563	1.68612	16.0651	2.85307	16.054	5.68931	8.19931	0.13942	7.83917	0.24626	7.69644	0.7853	8.2895	1.79474					8.21082	84.8522
16.1181	0.58724	16.0712	1.68722	16.0832	2.85452	16.0689	5.68963	8.20916	0.13955	7.84736	0.24647	7.70483	0.78566	8.29657	1.79549					8.21956	84.8759
16.1333	0.58729	16.0873	1.68827	16.1018	2.85674	16.084	5.68982	8.21648	0.13966	7.85636	0.2467	7.71329	0.78601	8.304	1.79627					8.22823	84.9073
16.1486	0.58779	16.1044	1.68948	16.1208	2.85925	16.0993	5.68965	8.22651	0.13979	7.8645	0.24691	7.72176	0.78636	8.31107	1.79681					8.23657	84.945
16.1638	0.58774	16.1225	1.69075	16.1391	2.86089	16.1155	5.69017	8.23383	0.13991	7.8722	0.24713	7.7292	0.78669	8.31833	1.79736					8.24485	84.987
16.1792	0.58807	16.1416	1.692	16.1558	2.86275	16.1322	5.6906	8.24354	0.14003	7.88192	0.24737	7.73727	0.787	8.32611	1.79803					8.25317	85.0349
16.1956	0.58876	16.1605	1.69322	16.1717	2.8644	16.1491	5.69128	8.25113	0.14013	7.88898	0.24758	7.7461	0.78725	8.33456	1.79882					8.26175	85.0866
16.2129	0.58926	16.1786	1.69447	16.1876	2.86567	16.165	5.69334	8.26036	0.14022	7.89685	0.24781	7.75386	0.78748	8.34202	1.79968					8.27063	85.1395
16.2306	0.58992	16.1956	1.69563	16.2031	2.86674	16.1809	5.69573	8.26917	0.14032	7.90613	0.248	7.76131	0.7877	8.34927	1.8007					8.27945	85.1959
16.2483	0.5907	16.2117	1.69638	16.219	2.86787	16.1974	5.69798	8.27684	0.14043	7.91405	0.24818	7.76854	0.78796	8.35741	1.8018					8.28861	85.2537
16.2673	0.59104	16.2272	1.69739	16.235	2.86897	16.2147	5.70161	8.28599	0.14055	7.92219	0.24842	7.77534	0.78825	8.36551	1.80311					8.2979	85.3095
16.2865	0.59196	16.2429	1.69811	16.2516	2.86998	16.2321	5.70488	8.29414	0.14067	7.93124	0.24862	7.78263	0.78856	8.37332	1.80445					8.30723	85.3641
16.3054	0.59262	16.259	1.69869	16.2688	2.87073	16.2495	5.70772	8.30132	0.1408	7.93807	0.24882	7.7905	0.78886	8.38217	1.80578					8.31647	85.4137
16.3229	0.59308	16.2749	1.69962	16.2856	2.87152	16.2671	5.71157	8.31131	0.14092	7.94594	0.24908	7.79948	0.78919	8.38938	1.80721					8.32541	85.4567
16.3392	0.59414	16.2917	1.70012	16.3022	2.87254	16.2848	5.71459	8.31947	0.14103	7.95522	0.24932	7.80767	0.78954	8.39914	1.80869					8.33387	85.4955
16.3548	0.59476	16.3087	1.70055	16.3185	2.87389	16.3029	5.71739	8.32852	0.14114	7.96359	0.24951	7.81683	0.78991	8.40728	1.81028					8.34205	85.5268
16.3712	0.59473	16.3254	1.70114	16.333	2.87564	16.3206	5.72055	8.33594	0.14127	7.97128	0.24972	7.82561	0.79033	8.41661	1.81193					8.35007	85.5503
16.3871	0.5952	16.3421	1.7016	16.3479	2.87755	16.3377	5.72243	8.34517	0.14138	7.98101	0.24989	7.83368	0.79075	8.42443	1.81371					8.3579	85.5721
16.403	0.5953	16.3575	1.70246	16.3639	2.87952	16.3542	5.72406	8.35314	0.1415	7.99028	0.25012	7.84235	0.79111	8.43324	1.81566					8.36566	85.5882
16.4187	0.59549	16.372	1.70386	16.3813	2.88188	16.3704	5.72553	8.36109	0.1416	7.99865	0.25037	7.8501	0.79142	8.44194	1.8179					8.37349	85.6028
16.4348	0.59597	16.3871	1.70472	16.3999	2.88387	16.3864	5.72598	8.37028	0.1417	8.00702	0.25058	7.8583	0.7917	8.45039	1.82034					8.38144	85.6208
16.4515	0.59596	16.4032	1.70587	16.4189	2.88587	16.402	5.7262	8.37867	0.14179	8.01431	0.25079	7.86593	0.79195	8.45962	1.82278					8.38972	85.6382
16.4681	0.59641	16.4206	1.70729	16.4381	2.88817	16.4174	5.72673	8.38624	0.14189	8.02196	0.25101	7.87312	0.79224	8.46949	1.82506					8.39821	85.6617
16.4848	0.5967	16.439	1.70843	16.4566	2.89009	16.4329	5.72675	8.39529	0.14198	8.03123	0.25118	7.8797	0.79254	8.48024	1.82715					8.40643	85.6952
16.5013	0.5965	16.4584	1.70961	16.4741	2.89169	16.4485	5.72698	8.40392	0.14207	8.03892	0.25139	7.88726	0.79284	8.49216	1.82908					8.41453	85.734
16.5179	0.59713	16.4778	1.71099	16.4904	2.89305	16.4647	5.72778	8.41176	0.14218	8.04666	0.25161	7.89519	0.79316	8.50097	1.83081					8.42283	85.7783
16.5341	0.59759	16.4967	1.71205	16.5058	2.89404	16.4804	5.72942	8.41971	0.14228	8.05589	0.25181	7.90411	0.79348	8.50967	1.83239					8.4316	85.8288
16.5499	0.59783	16.514	1.71335	16.5205	2.89506	16.4962	5.73155	8.42859	0.14238	8.06403	0.25204	7.91262	0.79384	8.5155	1.83371					8.44076	85.8782
16.5646	0.59861	16.5301	1.71431	16.5355	2.8961	16.513	5.73401	8.43622	0.14249	8.07263	0.25223	7.92159	0.79426	8.5224	1.83478					8.45012	85.9313
16.5793	0.599	16.545	1.71479	16.5515	2.89632	16.5307	5.737	8.4452	0.14259	8.081	0.25242	7.92974	0.7947	8.52983	1.83549					8.45934	85.9874
16.5953	0.59959	16.5598	1.71563	16.5682	2.89686	16.5486	5.73962	8.45391	0.14269	8.09005	0.25265	7.93825	0.79517	8.53831	1.83597					8.46818	86.0401
16.6121	0.60021	16.5753	1.71649	16.5853	2.89789	16.5671	5.74267	8.46133	0.14279	8.09751	0.25289	7.94722	0.79561	8.54486	1.83647					8.47716	86.0947
16.6297	0.60065	16.5916	1.71687	16.6021	2.89828	16.585	5.74593	8.47073	0.14288	8.10679	0.25311	7.95606	0.79601	8.55228	1.83689					8.4861	86.1455
16.6479	0.6015	16.6081	1.71706	16.6189	2.89947	16.6022	5.74832	8.47833	0.14297	8.1143	0.25331	7.96409	0.79639	8.55918	1.83741					8.49476	86.188
16.6661	0.60241	16.6249	1.71786	16.6355	2.90113	16.6188	5.75089	8.48703	0.14307	8.1224	0.25349	7.97279	0.79674	8.56817	1.83813					8.50314	86.2269
16.6851	0.60225	16.6419	1.7185	16.651	2.90267	16.6354	5.75398	8.4957	0.14317	8.13122	0.25368	7.98042	0.79705	8.57687	1.83893					8.51139	86.2619
16.7041	0.60301	16.6593	1.71923	16.6662	2.90477	16.6518	5.75538	8.50247	0.14327	8.13982	0.25391	7.98818	0.79736	8.58394	1.83988					8.51956	86.2906
16.7224	0.60368	16.6753	1.72009	16.682	2.9069	16.6681	5.75674	8.5111	0.14338	8.14728	0.25411	7.99612	0.7977	8.59137	1.84109					8.52777	86.3157
16.7396	0.60376	16.6904	1.72113	16.699	2.90854	16.6846	5.75809	8.52047	0.14348	8.15547	0.25432	8.00387	0.79799	8.59964	1.84247					8.53599	86.3361
16.7556	0.60447	16.7057	1.72237	16.7172	2.91089	16.701	5.75842	8.52918	0.14359	8.16402	0.25452	8.01106	0.79831	8.60781	1.8441					8.54423	86.3523
16.7708	0.6049	16.7218	1.72384	16.7363	2.91318	16.7177	5.75909	8.53646	0.14369	8.17285	0.25471	8.01885	0.79864	8.61627	1.84596					8.55227	86.3686
16.7856	0.60517	16.7391	1.72488	16.7555	2.91471	16.7342	5.75953	8.54596	0.1438	8.18031	0.25488	8.0277	0.79899	8.62585	1.84797					8.56009	86.3866
16.8009	0.60577	16.7575	1.72626	16.7741	2.91699	16.7503	5.75958	8.5538	0.14392	8.18778	0.25505	8.0361	0.79939	8.63572	1.85019					8.56808	86.4077
16.8169	0.60599	16.7768	1.72772	16.7921	2.91864	16.7657	5.76058	8.56244	0.14404	8.19642	0.25526	8.04429	0.79981	8.64562	1.85266					8.57579	86.4366
16.833	0.60606	16.7958	1.72885	16.8089	2.91977	16.7812	5.76186	8.57063	0.14414	8.20605	0.2555	8.05307	0.80023	8.65676	1.85493					8.58376	86.4723
16.8493	0.60704	16.8142	1.72983	16.8245	2.92118	16.796	5.76321	8.57822	0.14423	8.21316	0.25572	8.06173	0.80069	8.66737	1.85697					8.59217	86.5142
16.8664	0.60732	16.8319	1.73103	16.8394	2.92168	16.8112	5.76576	8.58797	0.14434	8.2208	0.2559	8.07068	0.80116	8.67572	1.85881					8.60083	86.5615
16.8833	0.60732	16.8485	1.73189	16.8542	2.92207	16.8278	5.7685	8.59543	0.14443	8.22917	0.25611	8.07967	0.8016	8.68576	1.86049					8.61015	86.6127
16.8998	0.60809	16.8637	1.73254	16.8695	2.92317	16.8453	5.77147	8.60424	0.14453	8.23732	0.25633	8.08805	0.80205	8.69358	1.86197					8.61977	86.6663
16.9168	0.60837	16.8786	1.73335	16.8855	2.92378	16.8638	5.77478	8.6119	0.14464	8.24614	0.25654	8.09614	0.80252	8.69906	1.8633					8.62943	86.7198
16.9335	0.60834	16.8934	1.73373	16.902	2.92436	16.8827	5.77797	8.62071	0.14474	8.25478	0.25672	8.10446	0.80298	8.70631	1.8641					8.63875	86.7742
16.9493	0.60882	16.9089	1.73423	16.9185	2.9254	16.9017	5.78116	8.62872	0.14484	8.26311	0.25691	8.1133	0.80345	8.71427	1.86479					8.64744	86.8259
16.9645	0.60891	16.9251	1.73498	16.9359	2.92635	16.9196	5.78405	8.63688	0.14495	8.27261	0.25708	8.12196	0.80387	8.72064	1.86518					8.65602	86.8735
16.9794	0.60924	16.9419	1.7357	16.9525	2.92743	16.9363	5.78664	8.64586	0.14505	8.2803	0.25723	8.13053	0.80425	8.72966	1.86542					8.66454	86.9148
16.9953	0.61005	16.9591	1.73634	16.9681	2.92941	16.9523	5.78928	8.65387	0.14515	8.28713	0.25734	8.13938	0.80462	8.73531	1.86571					8.67273	86.9501
17.0119	0.61017	16.9762	1.73743	16.9843	2.93096	16.9678	5.79128	8.66199	0.14526	8.29546	0.25746	8.14873	0.80501	8.74359	1.86621					8.68102	86.9794
17.0293	0.61069	16.9923	1.73817	17.0009	2.93314	16.9835	5.79236	8.67173	0.14537	8.30202	0.25757	8.1563	0.80538	8.75144	1.86681					8.68934	87.0054
17.0474	0.61157	17.0084	1.73934	17.0179	2.93566	16.9993	5.79365	8.67829	0.14547	8.30948	0.25769	8.16386	0.80575	8.75827	1.86744					8.6976	87.0273
17.066	0.61187	17.0246	1.74076	17.0351	2.93771	17.0157	5.79458	8.68786	0.14557	8.3179	0.25779	8.17181	0.80611	8.76644	1.86815					8.70599	87.046
17.0849	0.61233	17.0413	1.74188	17.0532	2.93992	17.0325	5.79511	8.69532	0.14565	8.32419	0.25788	8.18006	0.80646	8.77439	1.86881					8.71441	87.0615
17.1035	0.61316	17.0583	1.74307	17.072	2.94203	17.0494	5.79578	8.70465	0.14574	8.33147	0.25797	8.1886	0.80677	8.78129	1.86967					8.72275	87.0759
17.1214	0.61367	17.076	1.74463	17.0906	2.94377	17.0662	5.79648	8.71266	0.14584	8.3398	0.25806	8.19717	0.80706	8.79031	1.87048					8.73082	87.0907
17.1389	0.61435	17.0945	1.74593	17.1087	2.94541	17.0828	5.79761	8.7213	0.14595	8.34771	0.25813	8.20551	0.80739	8.79806	1.87152					8.73878	87.1097
17.1556	0.61491	17.1131	1.74701	17.1257	2.94722	17.099	5.79941	8.73018	0.14605	8.35518	0.25824	8.21376	0.80777	8.80605	1.87243					8.74619	87.1357
17.1712	0.61509	17.1313	1.74811	17.142	2.94802	17.1134	5.8013	8.73729	0.14615	8.36292	0.25839	8.22166	0.80817	8.81401	1.87345					8.75373	87.1676
17.1855	0.61563	17.1486	1.74893	17.1577	2.94904	17.1281	5.80347	8.74523	0.14625	8.36875	0.2586	8.22979	0.80854	8.82299	1.87455					8.76187	87.2063
17.1999	0.61607	17.1651	1.74973	17.1725	2.94995	17.1442	5.80665	8.75567	0.14634	8.37649	0.25883	8.23843	0.80888	8.8301	1.8757					8.77058	87.2489
17.2149	0.61639	17.1811	1.75039	17.1874	2.9498	17.1618	5.80979	8.76226	0.14644	8.38346	0.25903	8.24758	0.80921	8.83877	1.87681					8.77983	87.2957
17.2305	0.61678	17.1967	1.75078	17.2027	2.95029	17.1803	5.81277	8.77107	0.14653	8.39364	0.25927	8.25664	0.80954	8.84584	1.87803					8.78942	87.3448
17.247	0.61724	17.2115	1.7512	17.2185	2.95106	17.1994	5.81622	8.77839	0.14663	8.40241	0.25953	8.26452	0.80988	8.85394	1.87911					8.79919	87.3956
17.2643	0.61756	17.2263	1.75183	17.2353	2.95142	17.2186	5.81952	8.78703	0.14674	8.41314	0.25981	8.27208	0.81018	8.86384	1.88046					8.80862	87.4442
17.2815	0.61803	17.2416	1.75225	17.252	2.95241	17.2371	5.82257	8.79522	0.14682	8.42169	0.26011	8.28001	0.81048	8.87116	1.88158					8.81767	87.4898
17.2986	0.6183	17.2579	1.75255	17.2677	2.95381	17.2546	5.82518	8.80406	0.14689	8.43114	0.26049	8.28816	0.81078	8.88011	1.88279					8.82624	87.5314
17.3153	0.6188	17.2746	1.75327	17.2838	2.95505	17.271	5.82678	8.81183	0.14697	8.44051	0.26081	8.29656	0.81102	8.88704	1.88412					8.83427	87.5671
17.3322	0.6193	17.2908	1.75422	17.3003	2.95652	17.2861	5.82803	8.8214	0.14706	8.44902	0.26112	8.30418	0.81122	8.89624	1.88533					8.84203	87.597
17.3486	0.61966	17.307	1.75525	17.3176	2.95829	17.3009	5.8291	8.829	0.14715	8.45748	0.26139	8.31187	0.81145	8.90345	1.8866					8.84977	87.6217
17.3649	0.62013	17.3234	1.7567	17.3353	2.96021	17.316	5.82974	8.83753	0.14724	8.46779	0.26166	8.32006	0.81174	8.91268	1.88802					8.8578	87.6433
17.3809	0.62075	17.3406	1.75805	17.3532	2.96285	17.3319	5.83016	8.84464	0.14734	8.4758	0.26194	8.32758	0.81207	8.92064	1.88917					8.8662	87.6652
17.3971	0.62125	17.3587	1.75926	17.3705	2.96523	17.3486	5.83063	8.8538	0.14744	8.48413	0.26222	8.33524	0.81241	8.92892	1.89049					8.87484	87.6855
17.4131	0.62189	17.3768	1.76089	17.388	2.96698	17.3655	5.831	8.86181	0.14753	8.49385	0.26251	8.34333	0.8127	8.93691	1.89177					8.8834	87.7044
17.43	0.62249	17.3942	1.76206	17.4061	2.96904	17.3823	5.83159	8.87062	0.14763	8.50177	0.26278	8.35235	0.813	8.94625	1.89287					8.89202	87.7235
17.4479	0.62308	17.4114	1.76299	17.4237	2.97061	17.3994	5.83251	8.87864	0.14773	8.51082	0.26307	8.36189	0.81331	8.953	1.89428					8.90067	87.7428
17.4664	0.62411	17.429	1.76445	17.4406	2.97161	17.4162	5.83415	8.88679	0.14783	8.51964	0.2633	8.37095	0.81361	8.96255	1.89562					8.90921	87.7654
17.4854	0.62441	17.4463	1.76575	17.4571	2.973	17.4316	5.83647	8.89508	0.14792	8.52869	0.26355	8.37812	0.81394	8.96963	1.89679					8.9168	87.7943
17.5038	0.62486	17.4632	1.76666	17.4733	2.97466	17.4465	5.83942	8.9043	0.14801	8.53684	0.26379	8.38555	0.81428	8.97879	1.89826					8.92412	87.829
17.5217	0.62544	17.4799	1.76755	17.4892	2.97516	17.4624	5.84267	8.91141	0.14811	8.54566	0.26402	8.39318	0.8146	8.98696	1.89958					8.93184	87.8694
17.5391	0.62583	17.4964	1.76786	17.505	2.97568	17.4791	5.84602	8.92074	0.14819	8.55385	0.26426	8.40125	0.81492	8.99562	1.90085					8.94017	87.9164
17.5559	0.62614	17.5125	1.76818	17.5203	2.97603	17.4973	5.84918	8.92789	0.14828	8.56195	0.2645	8.40963	0.81519	9.00301	1.90233					8.94927	87.9647
17.5719	0.62654	17.5287	1.76884	17.5356	2.97586	17.5162	5.8524	8.9367	0.14837	8.571	0.26475	8.41772	0.81544	9.01242	1.90355					8.95891	88.0163
17.5874	0.62659	17.5445	1.769	17.5513	2.97629	17.5355	5.85551	8.94575	0.14848	8.57982	0.26497	8.42579	0.81573	9.02034	1.90483					8.96878	88.0722
17.6022	0.62708	17.5596	1.76932	17.5671	2.97711	17.5542	5.8583	8.95335	0.14857	8.58796	0.26518	8.4343	0.81606	9.02887	1.90603					8.97858	88.1248
17.6168	0.62719	17.575	1.77029	17.5826	2.97857	17.5723	5.86089	8.96258	0.14866	8.59656	0.26538	8.44252	0.8164	9.03718	1.90713					8.98812	88.1751
17.632	0.62711	17.5909	1.77078	17.5987	2.9805	17.5892	5.86269	8.96986	0.14877	8.60493	0.26558	8.45072	0.81671	9.0451	1.90826					8.99722	88.2193
17.6476	0.6279	17.6064	1.77129	17.6154	2.98215	17.6048	5.86436	8.97884	0.14889	8.61267	0.26579	8.45858	0.81698	9.05327	1.90945					9.00574	88.2535
17.6637	0.62824	17.6222	1.77238	17.6328	2.98356	17.6201	5.86527	8.98703	0.149	8.62076	0.266	8.46736	0.81725	9.05981	1.91036					9.01364	88.2823
17.6807	0.62861	17.6386	1.77337	17.6513	2.98599	17.635	5.86594	8.99553	0.1491	8.62891	0.26621	8.47603	0.81751	9.06848	1.91132					9.02095	88.3051
17.6981	0.62931	17.6561	1.77463	17.6698	2.98792	17.6501	5.86631	9.00416	0.14921	8.63841	0.26642	8.48327	0.81772	9.07658	1.91223					9.02845	88.3217
17.715	0.62965	17.6746	1.77604	17.6879	2.98959	17.666	5.86659	9.01235	0.1493	8.6452	0.2666	8.49063	0.81793	9.0851	1.91329					9.03645	88.3369
17.7314	0.63035	17.6936	1.77725	17.7051	2.99218	17.6823	5.86682	9.02064	0.1494	8.65338	0.26675	8.49819	0.81816	9.09235	1.91436					9.04465	88.3502
17.748	0.63133	17.7118	1.77844	17.7218	2.9943	17.6992	5.86745	9.02865	0.14948	8.66194	0.26689	8.50588	0.81838	9.09978	1.91549					9.05314	88.3612
17.7644	0.63172	17.7288	1.77994	17.7384	2.99599	17.7163	5.86869	9.03746	0.14957	8.67008	0.26706	8.51333	0.81856	9.10806	1.91671					9.06189	88.3761
17.7813	0.63258	17.7453	1.7809	17.7549	2.99738	17.7326	5.87037	9.04513	0.14967	8.678	0.26723	8.52107	0.81875	9.11746	1.91795					9.0706	88.3945
17.7984	0.63337	17.7618	1.78171	17.7712	2.99831	17.7483	5.8727	9.05397	0.14976	8.68506	0.26739	8.529	0.81896	9.12525	1.91911					9.07932	88.4163
17.8158	0.6336	17.7779	1.78258	17.7874	2.99899	17.7646	5.87496	9.06244	0.14986	8.69293	0.26755	8.53683	0.81921	9.13352	1.9203					9.08742	88.4433
17.8333	0.63434	17.7937	1.78337	17.8038	2.99976	17.7814	5.87798	9.06993	0.14996	8.70039	0.26768	8.54465	0.81947	9.14187	1.92149					9.09532	88.4743
17.8508	0.63475	17.8099	1.78395	17.8204	3.00008	17.7986	5.88115	9.07825	0.15005	8.70876	0.26777	8.55246	0.81973	9.1493	1.92268					9.1034	88.5095
17.8684	0.63499	17.8265	1.78442	17.8369	3.00082	17.8157	5.88431	9.08741	0.15012	8.71673	0.26783	8.5606	0.82001	9.15775	1.92379					9.11162	88.5493
17.8864	0.63582	17.8433	1.78469	17.853	3.00173	17.8335	5.88762	9.09508	0.15022	8.72392	0.26789	8.56866	0.8203	9.16627	1.92471					9.12035	88.5902
17.9043	0.63609	17.8601	1.78513	17.869	3.00223	17.8522	5.89094	9.10336	0.15032	8.73116	0.26794	8.57656	0.82059	9.17352	1.92543					9.12964	88.6331
17.9221	0.63622	17.8759	1.78585	17.884	3.00315	17.8709	5.89365	9.11207	0.15041	8.73844	0.26803	8.58495	0.82088	9.1813	1.92603					9.13944	88.6784
17.9393	0.63686	17.8913	1.78629	17.8986	3.00433	17.8889	5.89577	9.11935	0.15051	8.74496	0.26814	8.59251	0.82117	9.18908	1.92665					9.14905	88.7236
17.9559	0.63705	17.9065	1.78706	17.9143	3.00569	17.906	5.89811	9.12921	0.15059	8.75157	0.26827	8.60083	0.82145	9.19651	1.92746					9.15845	88.766
17.9721	0.63723	17.9215	1.78826	17.9309	3.00724	17.9222	5.89944	9.13618	0.15066	8.75722	0.26846	8.60891	0.8217	9.20323	1.92837					9.16757	88.8026
17.988	0.63785	17.9373	1.7893	17.9486	3.00897	17.9379	5.90043	9.1462	0.15074	8.76487	0.26868	8.61692	0.82195	9.20977	1.92942					9.17633	88.8332
18.0041	0.63792	17.9543	1.79036	17.9673	3.01107	17.9533	5.90134	9.15335	0.15082	8.775	0.26895	8.62467	0.82222	9.21826	1.93074					9.1847	88.8557
18.0198	0.63836	17.9723	1.79146	17.9864	3.01325	17.9683	5.90125	9.16268	0.15092	8.785	0.26927	8.63249	0.82248	9.2276	1.93205					9.19259	88.8717
18.0347	0.63875	17.9912	1.79286	18.0052	3.01504	17.9834	5.90118	9.17	0.15101	8.79518	0.26963	8.63999	0.82276	9.23662	1.93348					9.20004	88.8826
18.0498	0.63879	18.0107	1.79423	18.0227	3.01688	17.999	5.90166	9.1795	0.15111	8.80378	0.27	8.6478	0.82304	9.24564	1.93497					9.20766	88.8902
18.0651	0.63941	18.0294	1.7955	18.0392	3.01844	18.0152	5.90168	9.18647	0.15121	8.81396	0.2704	8.65625	0.82332	9.25575	1.93674					9.2155	88.897
18.0814	0.64003	18.0465	1.79689	18.0549	3.01978	18.0322	5.90244	9.19532	0.15131	8.82301	0.2708	8.66395	0.82358	9.26456	1.93864					9.22375	88.904
18.0983	0.64022	18.0621	1.79799	18.0704	3.02101	18.0484	5.9045	9.20399	0.15142	8.83228	0.27115	8.6724	0.82386	9.27344	1.94057					9.23212	88.9112
18.115	0.64069	18.0776	1.79884	18.0863	3.02206	18.0644	5.90593	9.21141	0.15152	8.84133	0.27147	8.68087	0.82413	9.28157	1.9424					9.24087	88.922
18.1309	0.64116	18.0931	1.79968	18.1021	3.0234	18.0805	5.90832	9.22046	0.15163	8.84993	0.27177	8.68855	0.8244	9.29073	1.94414					9.24954	88.9405
18.1469	0.64136	18.1087	1.80028	18.1186	3.02455	18.0976	5.91167	9.22841	0.15172	8.85965	0.27207	8.69687	0.82469	9.29926	1.94581					9.25785	88.9615
18.1637	0.64198	18.1251	1.80088	18.1355	3.02492	18.1154	5.91409	9.23763	0.15181	8.8678	0.27233	8.70464	0.82498	9.30735	1.94737					9.26621	88.9876
18.1811	0.6426	18.1416	1.80147	18.1522	3.02555	18.1331	5.91759	9.24523	0.15189	8.87549	0.2726	8.71233	0.82525	9.31743	1.94897					9.27447	89.0191
18.199	0.64314	18.1581	1.80184	18.1689	3.02615	18.1507	5.92124	9.25342	0.15198	8.88522	0.27284	8.71995	0.82552	9.32578	1.95048					9.28291	89.0517
18.2171	0.64393	18.1748	1.80251	18.1856	3.02696	18.1683	5.92352	9.26226	0.15206	8.89404	0.27309	8.7282	0.8258	9.33374	1.95206					9.29163	89.0877
18.2353	0.64448	18.1915	1.80341	18.2007	3.02856	18.1862	5.92654	9.27072	0.15214	8.90223	0.27336	8.73699	0.8261	9.34343	1.95361					9.30045	89.1252
18.2532	0.64489	18.2077	1.80376	18.215	3.02995	18.2039	5.92962	9.27839	0.15223	8.91141	0.2736	8.7443	0.82639	9.35107	1.95514					9.3097	89.1596
18.2705	0.64546	18.2223	1.80472	18.2304	3.03183	18.221	5.9312	9.2872	0.15232	8.91897	0.27385	8.75274	0.8267	9.3597	1.9566					9.31921	89.1938
18.2876	0.64615	18.2369	1.8061	18.247	3.0338	18.2372	5.93317	9.29469	0.15241	8.92775	0.2741	8.76089	0.82703	9.36822	1.95792					9.32864	89.2245
18.3047	0.64674	18.2528	1.80709	18.2646	3.03533	18.253	5.93492	9.30368	0.15251	8.93747	0.27433	8.76915	0.82736	9.37703	1.9593					9.33782	89.2492
18.322	0.64727	18.2708	1.80856	18.2834	3.03721	18.2693	5.93528	9.31169	0.15262	8.94517	0.27453	8.77749	0.82769	9.38573	1.96063					9.3466	89.2718
18.3385	0.64798	18.2893	1.81001	18.3025	3.03943	18.2856	5.93593	9.32085	0.15272	8.95263	0.27472	8.78543	0.82801	9.39351	1.96187					9.35486	89.2866
18.3546	0.64844	18.3085	1.81118	18.3218	3.04094	18.3013	5.93606	9.32903	0.15283	8.96123	0.27489	8.79362	0.82834	9.40218	1.96306					9.36298	89.2926
18.3707	0.64874	18.3279	1.81273	18.3403	3.04323	18.3166	5.93572	9.3377	0.15293	8.96942	0.27507	8.80153	0.82865	9.41045	1.96428					9.37095	89.2943
18.3867	0.64914	18.3467	1.81396	18.3574	3.04507	18.3321	5.93667	9.3453	0.15304	8.97684	0.27523	8.80996	0.82899	9.41844	1.96537					9.37903	89.2893
18.403	0.64909	18.3642	1.81474	18.3733	3.04602	18.3482	5.93756	9.35435	0.15312	8.9843	0.27534	8.8176	0.82928	9.42778	1.96642					9.38683	89.2781
18.4195	0.6493	18.3803	1.81591	18.3883	3.04759	18.3635	5.93856	9.36181	0.15322	8.99204	0.27544	8.82605	0.82959	9.4356	1.96753					9.39456	89.2651
18.4356	0.64951	18.3951	1.8169	18.4034	3.04853	18.3793	5.9408	9.37045	0.1533	9.00036	0.27555	8.83354	0.8299	9.44391	1.96847					9.40286	89.247
18.4517	0.64942	18.4099	1.81736	18.419	3.04887	18.3957	5.94307	9.3788	0.1534	9.00715	0.27559	8.84252	0.83019	9.45134	1.96956					9.41135	89.2288
18.4673	0.64978	18.4253	1.81828	18.4351	3.05	18.4128	5.94548	9.38574	0.1535	9.01443	0.27563	8.85027	0.8305	9.45926	1.97055					9.41976	89.2141
18.4826	0.65014	18.4414	1.81887	18.4517	3.05094	18.4309	5.94869	9.39594	0.15359	9.02185	0.27568	8.85853	0.83079	9.46778	1.97144					9.42775	89.2002
18.498	0.65013	18.458	1.81905	18.4684	3.05143	18.4494	5.95184	9.40291	0.15369	9.02846	0.27577	8.86655	0.83111	9.47556	1.97245					9.43559	89.1897
18.5135	0.65056	18.475	1.82003	18.4854	3.05276	18.4677	5.95492	9.41155	0.15379	9.03412	0.2759	8.87442	0.83141	9.48331	1.97346					9.4439	89.1778
18.5294	0.65102	18.492	1.82072	18.5029	3.05387	18.4853	5.95831	9.42077	0.15388	9.0404	0.27604	8.88295	0.83175	9.49201	1.97457					9.4528	89.1591
18.5457	0.65143	18.5092	1.82128	18.5189	3.05476	18.5023	5.96105	9.42806	0.15398	9.04697	0.27626	8.89026	0.83205	9.49944	1.97594					9.4621	89.1315
18.5628	0.65241	18.5258	1.82259	18.5341	3.05657	18.519	5.9633	9.43722	0.15407	9.05624	0.27652	8.8994	0.83238	9.50807	1.97717					9.47154	89.0895
18.5806	0.65295	18.5411	1.82392	18.5495	3.05806	18.5354	5.96572	9.44453	0.15416	9.06642	0.27684	8.90685	0.83268	9.51747	1.97844					9.48082	89.0258
18.5989	0.65361	18.5562	1.82495	18.5654	3.05963	18.5518	5.96726	9.45387	0.15426	9.07592	0.27718	8.91524	0.83298	9.52646	1.97986					9.48983	88.833
18.6175	0.65474	18.5719	1.82638	18.5828	3.06206	18.5681	5.96817	9.46188	0.15436	9.08655	0.27759	8.92306	0.8333	9.53551	1.98114
18.6361	0.65512	18.5891	1.82742	18.6011	3.06432	18.5841	5.96929	9.46968	0.15443	9.09425	0.27799	8.93163	0.83363	9.54414	1.98268
18.6546	0.65581	18.6076	1.8288	18.6203	3.06618	18.6003	5.96976	9.47832	0.15451	9.10438	0.27841	8.93914	0.83394	9.55267	1.98432
18.672	0.65662	18.6267	1.8304	18.6391	3.06777	18.617	5.97004	9.48685	0.15459	9.11488	0.27879	8.94696	0.83424	9.56062	1.98572
18.6886	0.65696	18.6457	1.83147	18.6575	3.06985	18.6332	5.9705	9.49549	0.15469	9.12338	0.27917	8.95534	0.83456	9.56961	1.98728
18.705	0.65746	18.6641	1.83254	18.6753	3.07119	18.6494	5.97084	9.50281	0.15479	9.13184	0.27952	8.96413	0.83485	9.5776	1.98867
18.7214	0.65775	18.6816	1.83358	18.692	3.07209	18.6655	5.9716	9.51165	0.15488	9.14107	0.27982	8.97176	0.83515	9.58729	1.98984
18.7377	0.65776	18.698	1.83415	18.7074	3.07349	18.6802	5.97342	9.51925	0.15499	9.15012	0.28009	8.97994	0.83543	9.59546	1.99121
18.7533	0.65838	18.7134	1.83468	18.7223	3.07449	18.6951	5.97522	9.52882	0.15508	9.15917	0.28032	8.98809	0.83574	9.60374	1.99246
18.7694	0.65869	18.7281	1.83543	18.737	3.07508	18.711	5.97759	9.53694	0.15517	9.16754	0.28051	8.99609	0.83605	9.61279	1.9937
18.7856	0.65858	18.7427	1.83582	18.7524	3.07583	18.7284	5.98077	9.54547	0.15526	9.17501	0.28069	9.00418	0.83636	9.62057	1.99504
18.8018	0.65911	18.7582	1.83632	18.7686	3.0759	18.7468	5.98337	9.55414	0.15537	9.1827	0.28089	9.01251	0.83665	9.62903	1.99624
18.8181	0.6593	18.7748	1.83674	18.7854	3.07615	18.7657	5.98633	9.56191	0.15546	9.19111	0.28107	9.02045	0.83697	9.63737	1.9975
18.8346	0.65942	18.7917	1.83717	18.8025	3.07809	18.7846	5.98917	9.57062	0.15554	9.19831	0.28126	9.02814	0.83726	9.64636	1.99897
18.8516	0.65999	18.809	1.83813	18.8196	3.07867	18.8027	5.99187	9.57891	0.15562	9.20623	0.28145	9.0369	0.83756	9.65506	2.00019
18.8681	0.66041	18.8255	1.83872	18.8356	3.07954	18.8197	5.99462	9.58744	0.1557	9.21505	0.28161	9.04486	0.83788	9.66404	2.00149
18.8839	0.66072	18.8412	1.83989	18.852	3.08215	18.8357	5.99681	9.59486	0.15579	9.22301	0.28173	9.05324	0.83819	9.67274	2.0027
18.8991	0.66136	18.8575	1.84098	18.8685	3.08347	18.8511	5.99838	9.60392	0.15588	9.23179	0.28189	9.06101	0.83849	9.68172	2.00383
18.9134	0.66153	18.874	1.84215	18.885	3.08522	18.8667	5.99963	9.61241	0.15596	9.24038	0.28204	9.06902	0.83879	9.69007	2.00506
18.9285	0.66193	18.8907	1.84338	18.9016	3.0878	18.883	6.00065	9.61966	0.15606	9.2483	0.28218	9.07727	0.83908	9.69803	2.00625
18.9442	0.66282	18.9076	1.84469	18.9191	3.0893	18.8993	6.00119	9.62889	0.15616	9.25491	0.28229	9.0858	0.83936	9.70546	2.00728
18.9612	0.66319	18.9257	1.84611	18.9375	3.09136	18.9155	6.0019	9.63805	0.15625	9.26346	0.28236	9.09337	0.83965	9.71373	2.00824
18.9789	0.66372	18.9445	1.84755	18.9559	3.09357	18.9323	6.00221	9.64537	0.15636	9.2707	0.28251	9.10144	0.83993	9.72208	2.00915
18.9972	0.6647	18.9631	1.84847	18.9743	3.0944	18.9493	6.00272	9.65366	0.15646	9.27708	0.28265	9.10937	0.84023	9.73092	2.01001
19.0162	0.66487	18.9813	1.84938	18.992	3.09582	18.9662	6.00343	9.66271	0.15658	9.28291	0.28283	9.11746	0.84052	9.73849	2.01084
19.0356	0.66542	18.9981	1.85067	19.0087	3.09746	18.9823	6.00437	9.66982	0.15668	9.28975	0.28304	9.12547	0.8408	9.74631	2.0116
19.0541	0.66623	19.0145	1.8514	19.0252	3.0979	18.997	6.00631	9.67967	0.15677	9.30097	0.28329	9.13423	0.84109	9.75479	2.01264
19.0723	0.66637	19.0301	1.85214	19.0409	3.09863	19.0116	6.00858	9.68629	0.15685	9.30961	0.28356	9.1415	0.84144	9.76378	2.01375
19.0897	0.66721	19.0451	1.85285	19.0558	3.09933	19.0273	6.01132	9.6958	0.15694	9.32069	0.28388	9.14935	0.84177	9.77124	2.01468
19.1061	0.66759	19.0598	1.85341	19.0705	3.09947	19.0446	6.01452	9.70346	0.15703	9.32929	0.28423	9.15781	0.84212	9.77937	2.01566
19.1215	0.66769	19.0752	1.85404	19.0856	3.09994	19.0628	6.0179	9.71196	0.15713	9.33856	0.2846	9.16596	0.84245	9.78783	2.01668
19.1361	0.66839	19.0914	1.85433	19.1014	3.10021	19.0816	6.02084	9.7206	0.15721	9.34784	0.28502	9.1744	0.84278	9.79688	2.01773
19.1512	0.66858	19.1079	1.85483	19.118	3.10092	19.1005	6.0243	9.72774	0.1573	9.35825	0.28533	9.18313	0.84314	9.80413	2.01886
19.1669	0.66881	19.1246	1.85561	19.1347	3.10227	19.1195	6.02755	9.73676	0.15738	9.36639	0.28567	9.19088	0.84348	9.81244	2.01988
19.1827	0.66962	19.141	1.85649	19.1505	3.10408	19.1379	6.02997	9.74661	0.15745	9.37499	0.28596	9.19844	0.84378	9.8209	2.02109
19.1994	0.66971	19.1569	1.85736	19.1668	3.10571	19.1547	6.03248	9.75376	0.15754	9.38494	0.28627	9.2067	0.84409	9.82854	2.02224
19.2166	0.67016	19.1732	1.85842	19.184	3.10753	19.1701	6.03421	9.7624	0.15762	9.39241	0.28654	9.2156	0.84442	9.83734	2.02327
19.2336	0.67085	19.1903	1.85962	19.2017	3.10948	19.1851	6.03528	9.7701	0.1577	9.40236	0.28679	9.22345	0.84472	9.84533	2.0242
19.2501	0.67074	19.2079	1.86075	19.2196	3.1116	19.2002	6.03655	9.77783	0.1578	9.40892	0.28701	9.23054	0.84504	9.8545	2.02533
19.2669	0.67125	19.2252	1.86196	19.2371	3.11348	19.2158	6.03713	9.78806	0.15789	9.42023	0.28723	9.2386	0.84535	9.86267	2.02643
19.2835	0.67175	19.2427	1.86316	19.2544	3.1157	19.2319	6.03714	9.79417	0.15797	9.42706	0.28742	9.24708	0.84566	9.87098	2.02761
19.2998	0.67179	19.2603	1.8646	19.2718	3.11813	19.2488	6.03793	9.80249	0.15806	9.43715	0.28762	9.25571	0.84596	9.87858	2.02862
19.3151	0.67236	19.2784	1.86569	19.2893	3.1199	19.2659	6.03825	9.81165	0.15813	9.44426	0.28784	9.26386	0.84623	9.88774	2.02976
19.3299	0.67247	19.2964	1.86683	19.3067	3.12136	19.283	6.03863	9.82036	0.15821	9.45439	0.28802	9.27186	0.84652	9.89573	2.03087
19.3452	0.67285	19.3133	1.8678	19.3234	3.12232	19.2999	6.04019	9.82865	0.1583	9.46118	0.28824	9.27989	0.84684	9.90507	2.03188
19.3618	0.67367	19.3296	1.86867	19.3399	3.1231	19.3153	6.04165	9.83718	0.15838	9.47023	0.28841	9.28736	0.84713	9.91183	2.03299
19.3795	0.67379	19.3456	1.8694	19.3565	3.12384	19.3306	6.04344	9.84429	0.15848	9.47973	0.28859	9.29564	0.84737	9.92099	2.03406
19.3974	0.67429	19.3618	1.87005	19.3729	3.12443	19.3464	6.04636	9.8531	0.15858	9.48583	0.28876	9.30378	0.84758	9.93008	2.03507
19.4157	0.67504	19.3776	1.87045	19.3888	3.12468	19.3628	6.04888	9.86111	0.15869	9.49579	0.28893	9.31134	0.84776	9.93743	2.03617
19.4344	0.67546	19.393	1.87092	19.4039	3.12508	19.3799	6.05168	9.86923	0.15879	9.50466	0.2891	9.31941	0.84792	9.94578	2.03706
19.4525	0.67586	19.4085	1.87163	19.4191	3.12573	19.3984	6.05533	9.87776	0.15889	9.51185	0.28929	9.32672	0.84807	9.95406	2.03801
19.4706	0.6763	19.4249	1.87242	19.435	3.126	19.4177	6.05816	9.88591	0.15897	9.52158	0.28949	9.33396	0.8482	9.96187	2.03922
19.4884	0.67685	19.441	1.87315	19.4507	3.12674	19.4367	6.06092	9.89507	0.15906	9.5295	0.28968	9.34115	0.84835	9.97089	2.04004
19.5054	0.67745	19.4566	1.87419	19.4661	3.1283	19.4552	6.06358	9.90291	0.15914	9.53787	0.28987	9.34844	0.84851	9.97867	2.04108
19.5214	0.67744	19.4727	1.87503	19.482	3.12971	19.4727	6.06529	9.9112	0.15922	9.54533	0.29005	9.356	0.84868	9.98695	2.04219
19.5363	0.67781	19.4894	1.87587	19.499	3.13128	19.4892	6.0669	9.9182	0.15929	9.55461	0.29023	9.36324	0.84885	9.99583	2.04312
19.5507	0.67844	19.5071	1.87726	19.5169	3.13353	19.5043	6.0683	9.92594	0.15937	9.56257	0.29043	9.37112	0.84901	10.0036	2.04429
19.5655	0.67857	19.5252	1.87842	19.5355	3.13563	19.519	6.06898	9.93378	0.15944	9.57108	0.29062	9.37932	0.84918	10.0122	2.04551
19.5809	0.67894	19.5434	1.8797	19.554	3.13752	19.5339	6.06932	9.94089	0.15949	9.57999	0.29082	9.38751	0.8494	10.0204	2.04652
19.5972	0.67925	19.5611	1.88128	19.572	3.13999	19.5493	6.06944	9.9497	0.15957	9.58831	0.29103	9.39503	0.84968	10.0288	2.0479
19.6143	0.67937	19.5779	1.8823	19.589	3.14139	19.5656	6.06911	9.95823	0.15964	9.59714	0.29125	9.40207	0.84997	10.037	2.04901
19.6313	0.67986	19.595	1.88329	19.6055	3.14288	19.5822	6.06945	9.96586	0.15974	9.60438	0.29145	9.4095	0.85027	10.0451	2.05004
19.6484	0.67996	19.6116	1.88453	19.6221	3.14462	19.5995	6.07027	9.97415	0.15985	9.61252	0.29163	9.41738	0.85052	10.0538	2.0513
19.6658	0.68018	19.6278	1.88527	19.6383	3.14529	19.6168	6.07141	9.98234	0.15997	9.62071	0.29182	9.42677	0.85071	10.0621	2.0524
19.6823	0.68083	19.6444	1.88597	19.6544	3.14611	19.6329	6.07363	9.99066	0.16009	9.62949	0.292	9.43532	0.85089	10.071	2.05339
19.6981	0.68115	19.6607	1.88702	19.6705	3.14747	19.649	6.0761	9.9993	0.16022	9.63763	0.2922	9.44301	0.85112	10.0785	2.05464
19.7144	0.68135	19.6772	1.88745	19.6868	3.14775	19.6654	6.07852	10.0085	0.16034	9.646	0.2924	9.44975	0.8514	10.0866	2.05553
19.7306	0.68212	19.6939	1.88799	19.7035	3.14805	19.6821	6.08155	10.018	0.16046	9.65414	0.29259	9.45641	0.8517	10.0961	2.05662
19.7471	0.68241	19.71	1.88891	19.72	3.14887	19.699	6.08447	10.0271	0.16057	9.66188	0.29274	9.46383	0.85197	10.103	2.05772
19.7633	0.68306	19.7257	1.88929	19.7361	3.14869	19.7164	6.08727	10.0352	0.16067	9.67043	0.29289	9.47228	0.85219	10.1119	2.05871
19.7803	0.68393	19.7415	1.89005	19.7517	3.14982	19.7347	6.09059	10.0441	0.16077	9.67722	0.29308	9.48157	0.85243	10.1205	2.05986
19.798	0.68439	19.7564	1.89083	19.7669	3.15125	19.7533	6.09295	10.0526	0.16085	9.68473	0.29327	9.4894	0.85268	10.1282	2.06097
19.8163	0.68505	19.7713	1.89161	19.7818	3.15215	19.7716	6.09514	10.06	0.16092	9.69351	0.29352	9.49696	0.85301	10.1375	2.06198
19.8351	0.68597	19.7876	1.89268	19.7976	3.15416	19.7892	6.09745	10.0676	0.16097	9.70165	0.29377	9.50478	0.85344	10.1459	2.06311
19.8532	0.68642	19.8049	1.89399	19.8147	3.15657	19.8059	6.09824	10.0756	0.16103	9.7107	0.29401	9.51277	0.85388	10.1534	2.06413
19.8711	0.68696	19.8231	1.8952	19.8328	3.15801	19.8218	6.09886	10.0822	0.16108	9.71952	0.29429	9.52131	0.85431	10.1626	2.06507
19.8887	0.68748	19.8419	1.89654	19.8512	3.16023	19.8373	6.09968	10.0906	0.16113	9.7288	0.29456	9.52975	0.85475	10.1701	2.06623
19.9053	0.68753	19.8609	1.8979	19.8702	3.16242	19.8526	6.09933	10.098	0.16118	9.73852	0.29486	9.53929	0.85519	10.179	2.0672
19.9214	0.68812	19.8792	1.89891	19.8892	3.16391	19.8676	6.09911	10.1063	0.16125	9.74689	0.2952	9.54815	0.85566	10.1866	2.06822
19.9369	0.68836	19.8961	1.89988	19.9069	3.16622	19.8827	6.09929	10.114	0.16132	9.75662	0.29554	9.55647	0.85615	10.1953	2.06917
19.9519	0.68845	19.912	1.9009	19.9231	3.16778	19.8985	6.0988	10.1221	0.1614	9.7659	0.29584	9.56589	0.85662	10.2047	2.0701
19.9668	0.68893	19.9278	1.90195	19.9385	3.16894	19.9153	6.09945	10.1294	0.16149	9.77472	0.29612	9.57447	0.85713	10.2122	2.07105
19.982	0.68914	19.9435	1.90283	19.9536	3.17021	19.932	6.10057	10.1403	0.16158	9.784	0.29633	9.5832	0.85763	10.2209	2.07209
19.9975	0.68895	19.9592	1.90383	19.9693	3.17114	19.9477	6.10209	10.1481	0.16169	9.79327	0.29651	9.59184	0.85808	10.2287	2.07311
20.0137	0.68934	19.9753	1.90433	19.9855	3.17159	19.9638	6.10467	10.157	0.1618	9.80006	0.29671	9.60004	0.85853	10.2374	2.07427
20.0307	0.68956	19.9916	1.90473	20.0016	3.17192	19.9809	6.10736	10.1665	0.16192	9.80911	0.29688	9.60939	0.85896	10.2457	2.07538
20.0478	0.69007	20.0084	1.90511	20.0181	3.1722	19.9989	6.10956	10.1741	0.16205	9.81567	0.29707	9.6183	0.85937	10.2531	2.07644
20.0651	0.69074	20.0252	1.90565	20.0352	3.17251	20.017	6.11337	10.1839	0.16217	9.82521	0.29722	9.62677	0.85978	10.263	2.07748
20.0818	0.69097	20.0423	1.90628	20.0521	3.17329	20.0344	6.11621	10.1921	0.16229	9.83399	0.29734	9.63496	0.86019	10.2699	2.07855
20.098	0.69157	20.058	1.90723	20.0685	3.17438	20.0516	6.11843	10.2012	0.16242	9.84078	0.29745	9.64348	0.8606	10.2786	2.07958
20.1141	0.69224	20.0727	1.90817	20.0835	3.17591	20.0693	6.12174	10.21	0.16254	9.84937	0.29756	9.65163	0.861	10.2872	2.08064
20.1308	0.69249	20.0879	1.90907	20.0978	3.17732	20.0869	6.12419	10.2175	0.16266	9.85688	0.29771	9.66014	0.86136	10.2949	2.08167
20.148	0.69323	20.104	1.91022	20.1134	3.17897	20.1039	6.12579	10.2274	0.16278	9.86498	0.29789	9.66879	0.86173	10.3044	2.08264
20.1653	0.69404	20.1215	1.91139	20.1305	3.18071	20.1207	6.12782	10.2357	0.16288	9.87335	0.2981	9.67764	0.86208	10.3124	2.08362
20.1826	0.69439	20.14	1.91279	20.1489	3.18237	20.1369	6.12854	10.2445	0.16297	9.88195	0.29831	9.68572	0.86244	10.321	2.0845
20.1997	0.695	20.159	1.91424	20.1677	3.18479	20.1533	6.12877	10.2531	0.16305	9.89055	0.29851	9.69391	0.86284	10.3288	2.08556
20.2176	0.69534	20.1779	1.91552	20.187	3.18707	20.1696	6.12956	10.2612	0.16314	9.89824	0.29871	9.70243	0.86327	10.3377	2.08655
20.2356	0.69569	20.1965	1.91668	20.206	3.18876	20.1855	6.12856	10.269	0.16324	9.90774	0.29893	9.71071	0.86368	10.3449	2.08765
20.2537	0.69636	20.214	1.91755	20.2242	3.19046	20.2013	6.1279	10.2784	0.16333	9.91502	0.29914	9.71921	0.86406	10.3534	2.08875
20.2717	0.69665	20.2299	1.91832	20.2411	3.1917	20.2164	6.12853	10.286	0.1634	9.92403	0.29936	9.72868	0.86441	10.3627	2.0898
20.2893	0.69692	20.2448	1.91921	20.2564	3.19223	20.2321	6.12798	10.295	0.16349	9.93217	0.2996	9.73794	0.86477	10.3698	2.09083
20.3059	0.69745	20.2598	1.92005	20.2712	3.19303	20.2482	6.12845	10.303	0.16359	9.94077	0.29982	9.74644	0.86512	10.3792	2.09178
20.3216	0.69776	20.2754	1.9205	20.2861	3.19399	20.2634	6.1303	10.3113	0.16368	9.94782	0.30002	9.7544	0.86543	10.387	2.09284
20.3373	0.69789	20.2915	1.92099	20.3017	3.19411	20.279	6.13131	10.3191	0.16379	9.95656	0.3002	9.76235	0.86577	10.3951	2.09365
20.3534	0.69835	20.308	1.92131	20.3179	3.19472	20.2959	6.13375	10.3292	0.16388	9.96411	0.30037	9.7706	0.8661	10.4041	2.09473
20.3691	0.69867	20.3248	1.92141	20.335	3.19533	20.3135	6.13698	10.3367	0.16399	9.97402	0.30056	9.77856	0.86641	10.4114	2.09555
20.3843	0.6989	20.3419	1.92213	20.3522	3.19542	20.3323	6.13926	10.3451	0.16406	9.98149	0.30074	9.78618	0.86672	10.4209	2.0964
20.3997	0.69905	20.3591	1.92264	20.3691	3.19628	20.351	6.14206	10.3537	0.16415	9.9894	0.30091	9.79456	0.86703	10.4282	2.09729
20.4155	0.69927	20.375	1.92343	20.386	3.19734	20.3691	6.14562	10.3616	0.16423	9.99732	0.30114	9.80328	0.86734	10.4367	2.09802
20.4316	0.6996	20.3901	1.92486	20.4017	3.19821	20.3861	6.14789	10.3701	0.16432	10.0069	0.30133	9.81213	0.86764	10.445	2.0991
20.4478	0.70008	20.4054	1.92607	20.417	3.19993	20.4025	6.15044	10.3779	0.16441	10.0147	0.30154	9.82096	0.86792	10.4533	2.10018
20.4648	0.70043	20.4214	1.92686	20.4325	3.20213	20.4188	6.15278	10.3871	0.16449	10.0225	0.30173	9.82967	0.86822	10.4614	2.10131
20.481	0.70079	20.4391	1.92843	20.4487	3.20397	20.4349	6.15403	10.3951	0.16459	10.0322	0.30196	9.8375	0.86852	10.4696	2.10249
20.4974	0.70139	20.4576	1.92953	20.4665	3.20659	20.4511	6.15543	10.4044	0.16468	10.0398	0.30222	9.84513	0.8688	10.4791	2.10357
20.5143	0.70186	20.4769	1.93058	20.4853	3.20855	20.4676	6.15637	10.4131	0.16478	10.0475	0.30247	9.85288	0.86908	10.4866	2.10469
20.5312	0.70233	20.4957	1.93235	20.5045	3.20991	20.4841	6.15665	10.4214	0.16488	10.0562	0.3027	9.86089	0.86937	10.4954	2.10588
20.5489	0.70278	20.514	1.93331	20.5233	3.212	20.5008	6.15677	10.4296	0.16501	10.0643	0.30295	9.8689	0.86965	10.5037	2.10704
20.5669	0.70334	20.5314	1.93411	20.5414	3.21334	20.5174	6.15729	10.4395	0.16516	10.0736	0.30315	9.87677	0.8699	10.5117	2.10805
20.5852	0.70395	20.5478	1.93564	20.5589	3.21436	20.5335	6.15719	10.4483	0.16532	10.0828	0.30336	9.88511	0.87015	10.5201	2.10909
20.6031	0.70437	20.5633	1.93612	20.5749	3.21563	20.549	6.15749	10.4575	0.16548	10.0905	0.30355	9.89444	0.87039	10.5286	2.10995
20.6205	0.7049	20.5782	1.93642	20.59	3.21664	20.5645	6.15898	10.4676	0.16562	10.0993	0.30375	9.90324	0.87066	10.5371	2.1109
20.6373	0.70545	20.5934	1.93753	20.6045	3.21678	20.579	6.16069	10.478	0.16577	10.1061	0.30396	9.91106	0.87091	10.5453	2.11189
20.6539	0.70609	20.6091	1.93759	20.6196	3.21706	20.5946	6.16304	10.488	0.16592	10.1145	0.30417	9.91856	0.87116	10.5529	2.11286
20.6713	0.70661	20.6259	1.93798	20.6353	3.21702	20.6113	6.16594	10.4979	0.16604	10.1232	0.3044	9.92612	0.87142	10.5614	2.11402
20.6884	0.70695	20.6426	1.93928	20.6515	3.21707	20.6292	6.16877	10.507	0.16615	10.1317	0.30463	9.93419	0.87168	10.57	2.11502
20.705	0.70726	20.6595	1.93971	20.6684	3.21785	20.6479	6.17136	10.516	0.16625	10.141	0.30489	9.94231	0.87192	10.5785	2.11628
20.7215	0.70793	20.6762	1.94034	20.6854	3.21856	20.667	6.17472	10.5241	0.16631	10.1498	0.30519	9.94996	0.87218	10.587	2.11739
20.738	0.70829	20.6924	1.94211	20.7021	3.2197	20.6861	6.17734	10.5309	0.16636	10.1591	0.30557	9.95756	0.87248	10.595	2.11856
20.7537	0.70832	20.7085	1.9425	20.7183	3.22123	20.704	6.18018	10.5375	0.16638	10.1681	0.30598	9.96641	0.87279	10.6024	2.1198
20.7698	0.70883	20.7245	1.94342	20.7345	3.22298	20.7203	6.183	10.5458	0.16639	10.1785	0.30644	9.97538	0.8731	10.613	2.12088
20.7862	0.70879	20.7411	1.94527	20.751	3.22467	20.7356	6.18444	10.5531	0.1664	10.1898	0.30691	9.98396	0.87338	10.6204	2.12202
20.8022	0.70883	20.758	1.94634	20.7678	3.22657	20.7512	6.18548	10.561	0.16641	10.2002	0.3073	9.99294	0.87363	10.6289	2.12298
20.8178	0.70907	20.7761	1.9478	20.785	3.22857	20.7669	6.18661	10.5682	0.16641	10.2111	0.30762	10.0017	0.87391	10.6374	2.1239
20.8335	0.7089	20.7947	1.94948	20.8031	3.23051	20.7828	6.18681	10.5762	0.16643	10.2221	0.30789	10.0092	0.87421	10.6454	2.12484
20.8489	0.70921	20.8131	1.95024	20.8216	3.23262	20.7989	6.18708	10.5836	0.16645	10.2328	0.30813	10.0165	0.87453	10.6544	2.12573
20.8639	0.70977	20.8311	1.9512	20.84	3.23437	20.8156	6.18757	10.5925	0.16647	10.2399	0.30832	10.0238	0.87482	10.6612	2.1264
20.879	0.70972	20.8484	1.95238	20.858	3.2358	20.8324	6.18739	10.5999	0.16652	10.2451	0.30843	10.0318	0.87506	10.6714	2.12738
20.8951	0.71037	20.865	1.9527	20.8751	3.23696	20.8494	6.18783	10.6081	0.16657	10.2516	0.3085	10.0405	0.87528	10.6788	2.12825
20.9117	0.71115	20.8809	1.95345	20.8914	3.23792	20.866	6.18844	10.6151	0.16663	10.2598	0.30849	10.05	0.87549	10.6869	2.12922
20.9297	0.71146	20.8961	1.9545	20.9072	3.23837	20.8813	6.1896	10.6235	0.16669	10.2661	0.30844	10.0586	0.87572	10.6956	2.1303
20.9483	0.71257	20.9114	1.95446	20.9223	3.23851	20.8954	6.19169	10.632	0.16678	10.2738	0.30835	10.0658	0.87595	10.7033	2.13113
20.9669	0.71338	20.9267	1.95472	20.9371	3.23879	20.9106	6.19411	10.64	0.16688	10.2803	0.30833	10.0733	0.87616	10.7126	2.13222
20.9856	0.71382	20.9422	1.95542	20.9522	3.23878	20.9271	6.197	10.648	0.16701	10.2867	0.30836	10.0815	0.87637	10.7202	2.13327
21.0044	0.71501	20.9585	1.95562	20.9683	3.23859	20.9449	6.20039	10.6571	0.16717	10.2959	0.30843	10.0896	0.87657	10.7284	2.13419
21.0226	0.71537	20.9752	1.95605	20.985	3.23909	20.9638	6.20343	10.6662	0.16737	10.3036	0.30851	10.0966	0.87673	10.737	2.13537
21.04	0.71566	20.9915	1.95693	21.0019	3.23957	20.983	6.20676	10.6762	0.16757	10.3109	0.30859	10.1035	0.87694	10.7449	2.13636
21.0564	0.71664	21.0074	1.95779	21.0178	3.24014	21.0023	6.20998	10.6864	0.16776	10.3188	0.30871	10.111	0.87719	10.7537	2.13714
21.072	0.71664	21.0237	1.95882	21.0334	3.24142	21.0209	6.2125	10.6973	0.16794	10.327	0.30887	10.1192	0.87746	10.7619	2.13812
21.0878	0.71689	21.0409	1.96005	21.0498	3.24264	21.0383	6.21498	10.7081	0.16808	10.3346	0.30906	10.1274	0.87771	10.7707	2.13891
21.1035	0.71759	21.0584	1.96112	21.0669	3.24421	21.0543	6.21673	10.718	0.16821	10.3428	0.30928	10.1365	0.87794	10.7785	2.13975
21.1192	0.71738	21.0759	1.9626	21.0847	3.24629	21.069	6.21794	10.7279	0.16831	10.35	0.30949	10.145	0.87818	10.7872	2.14087
21.1355	0.7178	21.0933	1.964	21.1023	3.2484	21.0837	6.21891	10.7359	0.16839	10.3588	0.3097	10.1535	0.87842	10.7951	2.14178
21.1521	0.71804	21.1107	1.96495	21.1196	3.25068	21.0991	6.21898	10.7411	0.16843	10.3667	0.30993	10.1616	0.87867	10.8033	2.14264
21.1686	0.71777	21.1291	1.9663	21.1373	3.2527	21.1154	6.21901	10.7482	0.16845	10.3767	0.31017	10.1684	0.87888	10.8116	2.14374
21.1852	0.71844	21.147	1.96772	21.1555	3.25393	21.132	6.21927	10.7551	0.16844	10.3844	0.3105	10.1765	0.87909	10.8202	2.14444
21.2015	0.7186	21.1639	1.96851	21.1735	3.25524	21.1487	6.21904	10.7621	0.16842	10.3928	0.31088	10.1832	0.87926	10.8285	2.14539
21.2184	0.7184	21.1805	1.96931	21.1905	3.25652	21.1655	6.21948	10.7697	0.1684	10.4018	0.31132	10.1911	0.87939	10.8369	2.14651
21.2345	0.71925	21.1966	1.97003	21.207	3.25745	21.1826	6.22034	10.7773	0.1684	10.412	0.31177	10.1985	0.87948	10.8457	2.14721
21.25	0.71944	21.2125	1.97071	21.2233	3.25851	21.1991	6.22187	10.7839	0.16841	10.4237	0.31224	10.2062	0.87958	10.8531	2.14818
21.2649	0.71947	21.2279	1.97126	21.239	3.25883	21.2146	6.22438	10.7933	0.16843	10.4337	0.31264	10.2143	0.8797	10.8616	2.14897
21.2792	0.72017	21.243	1.97157	21.2551	3.25883	21.2303	6.22712	10.8011	0.16848	10.445	0.31307	10.2216	0.8798	10.8712	2.14962
21.2944	0.72026	21.2584	1.97214	21.2706	3.25895	21.2462	6.2298	10.8079	0.16854	10.455	0.31345	10.2291	0.87991	10.8782	2.15046
21.311	0.72086	21.274	1.9731	21.2859	3.25873	21.2631	6.23309	10.8162	0.16859	10.466	0.31379	10.2364	0.87997	10.8869	2.15119
21.3284	0.72195	21.2902	1.97363	21.302	3.25897	21.2813	6.23595	10.8236	0.16864	10.4738	0.31407	10.2437	0.88005	10.8949	2.15183
21.3467	0.72192	21.3063	1.97467	21.3183	3.25972	21.3005	6.23854	10.8332	0.1687	10.481	0.31426	10.251	0.88013	10.9035	2.15285
21.3652	0.72267	21.3223	1.97587	21.3339	3.26062	21.3196	6.2415	10.8411	0.16877	10.488	0.3144	10.2579	0.88026	10.9124	2.15362
21.384	0.72352	21.3391	1.97696	21.3498	3.26192	21.3381	6.2439	10.8484	0.16885	10.4937	0.31449	10.2647	0.8804	10.9198	2.15438
21.4033	0.72353	21.3566	1.97878	21.3665	3.26318	21.3557	6.2457	10.8559	0.16894	10.5007	0.31448	10.2722	0.88057	10.9281	2.1555
21.4217	0.72429	21.3748	1.98022	21.3837	3.26428	21.3722	6.24719	10.8637	0.16906	10.5077	0.31446	10.2799	0.88077	10.9367	2.15627
21.4395	0.72477	21.3934	1.98149	21.4015	3.2659	21.3876	6.24774	10.873	0.1692	10.5152	0.31447	10.2889	0.88102	10.9454	2.15736
21.4563	0.72488	21.4117	1.98307	21.4198	3.26761	21.4025	6.24763	10.8816	0.16935	10.5231	0.3145	10.2969	0.88129	10.9534	2.15833
21.4717	0.72565	21.4288	1.98429	21.4376	3.26891	21.4172	6.24793	10.8911	0.16952	10.5294	0.31455	10.3052	0.8816	10.9624	2.15905
21.4869	0.72574	21.4455	1.98551	21.4547	3.27062	21.4325	6.24749	10.9011	0.1697	10.5375	0.31464	10.3134	0.88192	10.9697	2.16001
21.5018	0.72567	21.4621	1.98695	21.4719	3.27214	21.449	6.24692	10.9112	0.1699	10.5457	0.31473	10.3222	0.88221	10.9788	2.16077
21.517	0.72657	21.4782	1.9878	21.4888	3.27315	21.4658	6.24715	10.9223	0.17008	10.5534	0.31487	10.3307	0.88247	10.9869	2.16136
21.533	0.72676	21.4941	1.98863	21.5052	3.27396	21.4827	6.24735	10.9332	0.17023	10.5606	0.31503	10.3384	0.8827	10.9949	2.16214
21.5498	0.72694	21.5101	1.98963	21.5215	3.27473	21.4995	6.24822	10.9428	0.17037	10.5681	0.31518	10.3461	0.88296	11.0035	2.16275
21.5665	0.72778	21.5267	1.98979	21.538	3.27524	21.5154	6.24981	10.9525	0.17048	10.5758	0.31541	10.3531	0.8832	11.0107	2.16317
21.5833	0.7277	21.5434	1.99033	21.5543	3.27561	21.5313	6.25132	10.9594	0.17057	10.5854	0.3156	10.36	0.88342	11.0192	2.16368
21.6001	0.72803	21.5598	1.99118	21.5706	3.27614	21.548	6.25353	10.9655	0.17063	10.5939	0.31584	10.3678	0.88367	11.0273	2.16394
21.6169	0.72895	21.5758	1.99161	21.5871	3.27603	21.5648	6.25644	10.9734	0.17065	10.6022	0.31613	10.3764	0.88392	11.0348	2.16438
21.6335	0.72878	21.5913	1.99256	21.6033	3.27622	21.5819	6.25886	10.9797	0.17066	10.6106	0.31648	10.3846	0.88423	11.0422	2.1649
21.6497	0.72909	21.6067	1.99307	21.6191	3.27652	21.5994	6.26166	10.9884	0.17067	10.6192	0.31688	10.3923	0.88454	11.0493	2.16499
21.6644	0.72979	21.6218	1.99394	21.6344	3.27682	21.6176	6.26461	10.9938	0.17066	10.6278	0.31734	10.4012	0.88489	11.0568	2.16512
21.6794	0.72977	21.6378	1.99507	21.6489	3.27775	21.6362	6.26667	11.0024	0.17067	10.6375	0.31783	10.4098	0.88529	11.0657	2.16519
21.6951	0.73026	21.6546	1.99598	21.6644	3.27913	21.6546	6.26843	11.009	0.1707	10.6477	0.31833	10.419	0.88569	11.0731	2.16505
21.7114	0.73088	21.6727	1.99736	21.681	3.28005	21.6723	6.26965	11.0178	0.17074	10.6586	0.3188	10.4274	0.88608	11.0792	2.16488
21.7282	0.73102	21.691	1.99889	21.6988	3.28166	21.6891	6.27036	11.0253	0.17076	10.6698	0.31922	10.4352	0.88648	11.0859	2.16501
21.7461	0.7318	21.7097	1.99995	21.7172	3.28341	21.7051	6.27108	11.0338	0.17079	10.6823	0.31959	10.4439	0.88689	11.0933	2.16541
21.7649	0.73261	21.7283	2.00104	21.7362	3.28442	21.7206	6.27062	11.043	0.17085	10.6916	0.3199	10.4522	0.88726	11.1004	2.16587
21.7841	0.73247	21.7457	2.00244	21.7552	3.28611	21.7356	6.26993	11.0507	0.17091	10.7004	0.32009	10.4607	0.88764	11.1069	2.16651
21.8026	0.73343	21.7619	2.00313	21.7731	3.28747	21.7505	6.26928	11.0574	0.17099	10.7061	0.32025	10.4689	0.88796	11.1159	2.16724
21.8209	0.73417	21.7776	2.0044	21.7896	3.28796	21.7657	6.26783	11.0647	0.17105	10.7118	0.32033	10.4773	0.8883	11.1267	2.16841
21.8385	0.73413	21.793	2.00533	21.8053	3.28906	21.7819	6.26658	11.0733	0.17111	10.7196	0.32039	10.4859	0.88864	11.1354	2.1698
21.8555	0.73495	21.8088	2.00565	21.8208	3.28982	21.7987	6.26627	11.0817	0.17119	10.7247	0.32038	10.4942	0.88895	11.1453	2.17136
21.8713	0.73531	21.8251	2.00673	21.8365	3.28954	21.8155	6.26615	11.09	0.17127	10.7339	0.32034	10.5021	0.88929	11.1543	2.17312
21.8862	0.73536	21.8416	2.00719	21.8525	3.29026	21.8312	6.26687	11.0978	0.17137	10.7393	0.32029	10.5106	0.88962	11.1631	2.17495
21.9009	0.73613	21.8584	2.00724	21.8684	3.29028	21.8471	6.26823	11.1056	0.17149	10.7489	0.32028	10.5188	0.88996	11.172	2.17648
21.9156	0.73607	21.875	2.00841	21.8851	3.28964	21.8636	6.26907	11.1138	0.17165	10.7533	0.32033	10.5267	0.89029	11.1812	2.17772
21.9309	0.7363	21.8915	2.0093	21.9021	3.29007	21.881	6.27077	11.1236	0.1718	10.762	0.32041	10.5354	0.89062	11.1904	2.17888
21.9469	0.73717	21.9074	2.00968	21.9191	3.28994	21.8988	6.27258	11.133	0.17196	10.7706	0.32055	10.544	0.89094	11.1982	2.1797
21.9636	0.73682	21.9219	2.01121	21.9361	3.28962	21.9164	6.27367	11.1425	0.17211	10.7773	0.3207	10.5526	0.89126	11.2058	2.18028
21.9811	0.73717	21.9368	2.01225	21.9519	3.2903	21.9337	6.27444	11.1521	0.17228	10.7852	0.32089	10.561	0.89156	11.2128	2.1805
21.9982	0.73773	21.953	2.01307	21.9665	3.29053	21.9516	6.2736	11.1625	0.17246	10.7925	0.32107	10.5694	0.89187	11.2204	2.18043
22.015	0.73744	21.9707	2.01505	21.9814	3.29085	21.9697	6.27066	11.1726	0.17261	10.8018	0.32124	10.5772	0.8922	11.2286	2.17999
22.032	0.73782	21.9894	2.01628	21.9977	3.29254	21.9873	6.26698	11.1821	0.17273	10.8083	0.32142	10.5854	0.89248	11.2349	2.1796
22.0481	0.73828	22.0085	2.01755	22.0152	3.2932	22.0042	6.2614	11.1909	0.17283	10.8203	0.32164	10.5934	0.89276	11.2413	2.17932
22.0641	0.73802	22.0279	2.01912	22.0337	3.29369	22.0208	6.25398	11.1996	0.17291	10.8262	0.32185	10.6012	0.89303	11.2475	2.17919
22.0802	0.73889	22.0465	2.01988	22.0526	3.29479	22.0369	6.24629	11.2067	0.17296	10.833	0.32204	10.6096	0.89327	11.2526	2.17924
22.0967	0.73898	22.064	2.02069	22.0717	3.29474	22.053	6.23712	11.2144	0.173	10.8411	0.32225	10.6174	0.89353	11.2611	2.1792
22.113	0.73924	22.08	2.02209	22.0901	3.29467	22.0688	6.22612	11.2213	0.17301	10.8502	0.32242	10.6255	0.8938	11.2699	2.17929
22.13	0.74036	22.095	2.02266	22.1077	3.29513	22.0839	6.21467	11.2286	0.17303	10.857	0.32257	10.6337	0.89406	11.2779	2.17944
22.1476	0.74054	22.1098	2.02308	22.1238	3.29488	22.0992	6.20126	11.2361	0.17302	10.8651	0.32271	10.6409	0.89435	11.2866	2.17963
22.1659	0.74122	22.1253	2.02405	22.1385	3.2945	22.1155	6.18471	11.2439	0.173	10.8746	0.32287	10.6494	0.89465	11.2944	2.18028
22.185	0.742	22.1416	2.02434	22.1533	3.29388	22.1315	6.16325	11.2513	0.173	10.8821	0.32308	10.6575	0.89492	11.3021	2.18122
22.2038	0.74229	22.158	2.02482	22.169	3.29194	22.1472	6.13615	11.2591	0.17303	10.8902	0.32333	10.6653	0.89522	11.3096	2.18218
22.2218	0.74283	22.1748	2.02538	22.1848	3.29029	22.1634	6.10418	11.2668	0.17304	10.8984	0.32356	10.6738	0.89555	11.316	2.18327
22.2392	0.7433	22.1917	2.026	22.2013	3.2887	22.1801	6.06691	11.2737	0.17306	10.9067	0.32385	10.6822	0.89589	11.3249	2.18434
22.2562	0.74327	22.2089	2.027	22.2183	3.2866	22.1973	6.02265	11.2823	0.17309	10.9156	0.32412	10.6901	0.89626	11.3348	2.18545
22.272	0.74367	22.2252	2.02807	22.2355	3.28533	22.2156	5.97246	11.291	0.17314	10.9248	0.32441	10.6986	0.89664	11.3447	2.18671
22.2874	0.74345	22.2406	2.02905	22.2526	3.28409			11.2985	0.1732	10.9332	0.32476	10.7075	0.89701	11.3541	2.1879
22.3026	0.74329	22.2561	2.03018	22.2689	3.28217			11.3059	0.17325	10.9422	0.32512	10.716	0.8974	11.363	2.18924
22.3176	0.74368	22.2723	2.03173	22.2841	3.28111			11.3135	0.17331	10.9509	0.32545	10.7243	0.89774	11.372	2.19075
22.3328	0.74353	22.2897	2.03289	22.2995	3.27978			11.3224	0.17338	10.9594	0.3258	10.7334	0.89806	11.3807	2.19192
22.3479	0.74373	22.3079	2.03399	22.3155	3.27836			11.3304	0.17344	10.9696	0.32616	10.7417	0.89838	11.3888	2.19286
22.3635	0.74407	22.3269	2.03536	22.3324	3.27763			11.3389	0.1735	10.9791	0.32653	10.7503	0.89868	11.3966	2.19379
22.3803	0.74413	22.3459	2.03664	22.3504	3.27642			11.3468	0.17358	10.9888	0.32696	10.7575	0.89893	11.4035	2.19481
22.3977	0.74453	22.3645	2.03759	22.3695	3.27505			11.3547	0.17365	10.9986	0.32733	10.7655	0.89917	11.4117	2.196
22.4151	0.74493	22.3819	2.03865	22.3886	3.2741			11.3633	0.17372	11.0092	0.32766	10.7734	0.89939	11.4184	2.19714
22.4316	0.74519	22.3979	2.03936	22.4071	3.27197			11.3717	0.17379	11.0198	0.32791	10.7812	0.89958	11.4262	2.19838
22.4479	0.74592	22.4133	2.03999	22.425	3.2699			11.3803	0.17385	11.0305	0.32815	10.789	0.89976	11.4372	2.19989
22.4645	0.74636	22.4282	2.04066	22.4418	3.26804			11.3863	0.17391	11.0389	0.32835	10.7965	0.89994	11.4464	2.20146
22.4814	0.74681	22.4431	2.04101	22.4576	3.26472			11.3954	0.17398	11.0461	0.32852	10.8046	0.90013	11.4563	2.20305
22.4987	0.74723	22.4588	2.04141	22.4728	3.26158			11.4046	0.17406	11.0522	0.32865	10.8127	0.90032	11.4663	2.20482
22.516	0.74766	22.4753	2.04186	22.4875	3.25838			11.4116	0.17415	11.0592	0.32868	10.8204	0.90051	11.4765	2.2066
22.5333	0.7481	22.4921	2.04231	22.5027	3.25426			11.4197	0.17424	11.0658	0.32867	10.8284	0.90074	11.4855	2.20829
22.5508	0.74851	22.5091	2.04295	22.5189	3.25023			11.428	0.17432	11.0728	0.32859	10.8362	0.90099	11.494	2.20977
22.5682	0.74896	22.5258	2.04353	22.5354	3.24659			11.436	0.17442	11.0805	0.32857	10.8438	0.9012	11.5021	2.21105
22.5858	0.74938	22.5415	2.04432	22.5525	3.24231			11.444	0.17451	11.0862	0.32857	10.852	0.90142	11.5096	2.21231
22.6035	0.74958	22.5575	2.04561	22.5695	3.23815			11.453	0.1746	11.0954	0.32864	10.8604	0.90166	11.518	2.21322
22.6214	0.74982	22.5736	2.0465	22.5862	3.23428			11.4608	0.17469	11.1024	0.32874	10.8686	0.90189	11.5266	2.21369
22.639	0.75007	22.5904	2.04744	22.6023	3.23004			11.4696	0.17478	11.1108	0.32883	10.8759	0.90216	11.535	2.214
22.6558	0.75021	22.6074	2.0487	22.6183	3.226			11.4781	0.17487	11.1201	0.32894	10.8838	0.90242	11.5435	2.21426
22.6721	0.75045	22.6253	2.04991	22.6348	3.2222			11.4867	0.17496	11.1262	0.32906	10.8921	0.90264	11.5499	2.21457
22.6879	0.7506	22.644	2.0512	22.6516	3.21767			11.4946	0.17504	11.135	0.32922	10.9002	0.90284	11.5564	2.21532
22.7038	0.75076	22.6629	2.05223	22.6687	3.21235			11.5026	0.17512	11.142	0.32935	10.9087	0.90297	11.5634	2.21624
22.7194	0.75097	22.6812	2.05288	22.687	3.2066			11.5107	0.17522	11.1504	0.32953	10.9166	0.90307	11.5716	2.21729
22.7351	0.75104	22.6985	2.05415	22.7056	3.19815			11.5193	0.17533	11.1578	0.32967	10.9237	0.90323	11.5806	2.2184
22.7508	0.75124	22.7149	2.05478	22.7241	3.18714			11.5272	0.17543	11.1671	0.32982	10.9305	0.90341	11.5907	2.21942
22.7662	0.75138	22.7303	2.05493	22.7418	3.17365			11.5363	0.17554	11.1746	0.32995	10.9371	0.90354	11.6012	2.22088
22.7818	0.75145	22.7453	2.05577	22.7588	3.15492			11.5456	0.17566	11.1827	0.33005	10.9438	0.90371	11.6103	2.22275
22.798	0.75184	22.7603	2.0561	22.7754	3.13002			11.5543	0.17577	11.1902	0.3302	10.9516	0.90386	11.6199	2.2246
22.8149	0.75212	22.7756	2.05628					11.5633	0.17587	11.1997	0.33038	10.9606	0.90397	11.6279	2.2266
22.8312	0.75266	22.7915	2.05696					11.5718	0.17598	11.206	0.33056	10.9679	0.90409	11.6379	2.22858
22.847	0.75306	22.8085	2.0573					11.581	0.17608	11.2157	0.33079	10.9761	0.90422	11.6477	2.23025
22.8638	0.75312	22.8256	2.05783					11.589	0.17617	11.2234	0.33098	10.984	0.90442	11.6556	2.2317
22.8815	0.75354	22.8415	2.05884					11.5961	0.17623	11.2319	0.33118	10.9915	0.90469	11.6647	2.23283
22.8994	0.75387	22.8572	2.05946					11.6051	0.1763	11.2397	0.33139	10.9981	0.90494	11.6745	2.23386
22.9177	0.75424	22.8737	2.06059					11.6136	0.17637	11.2495	0.33158	11.0053	0.90513	11.683	2.23502
22.936	0.75498	22.8909	2.06213					11.6207	0.17644	11.2563	0.33177	11.0134	0.90531	11.6915	2.23592
22.954	0.75544	22.9083	2.06318					11.6294	0.1765	11.2648	0.33196	11.0222	0.90548	11.6991	2.2365
22.9714	0.75554	22.9256	2.06469					11.6377	0.17657	11.2737	0.33217	11.0305	0.90568	11.7073	2.23733
22.9885	0.75599	22.9431	2.06581					11.6462	0.17664	11.2816	0.33237	11.038	0.90596	11.7149	2.23802
23.0053	0.75602	22.961	2.06694					11.654	0.17671	11.2902	0.33256	11.0444	0.9063	11.7235	2.23864
23.0221	0.75632	22.9792	2.06822					11.6623	0.17678	11.2976	0.3327	11.0525	0.90669	11.7306	2.23952
23.039	0.75673	22.9969	2.06916					11.6714	0.17685	11.3056	0.33289	11.0605	0.90708	11.7393	2.24035
23.0552	0.75684	23.0137	2.06983					11.6792	0.17692	11.3148	0.33307	11.0698	0.90746	11.7488	2.24121
23.0712	0.75727	23.0299	2.07074					11.6873	0.17698	11.323	0.33325	11.0787	0.90782	11.7566	2.24204
23.0875	0.75752	23.0459	2.07115					11.6953	0.17705	11.3309	0.33344	11.0874	0.90823	11.7661	2.24281
23.1036	0.75728	23.062	2.07132					11.7036	0.17711	11.3393	0.33369	11.0962	0.90867	11.7752	2.24361
23.1201	0.75738	23.0777	2.07173					11.7106	0.17717	11.3476	0.33392	11.1048	0.90907	11.7826	2.24448
23.1362	0.75765	23.093	2.0721					11.719	0.17721	11.3558	0.33415	11.1129	0.90943	11.7909	2.24508
23.1526	0.7573	23.1085	2.07271					11.7269	0.17726	11.364	0.33436	11.1213	0.90976	11.7994	2.24569
23.1683	0.75751	23.1246	2.07322					11.7354	0.17733	11.3727	0.3346	11.1291	0.91007	11.8067	2.24636
23.1835	0.75722	23.1405	2.07386					11.7433	0.17741	11.3809	0.3348	11.1366	0.91038	11.8151	2.24683
23.1987	0.75711	23.1561	2.07478					11.7501	0.1775	11.3893	0.33505	11.1438	0.91069	11.8229	2.24737
23.2136	0.75752	23.1725	2.076					11.7581	0.17759	11.3976	0.33527	11.1521	0.91101	11.8304	2.24797
23.2287	0.75742	23.1892	2.07707					11.7683	0.17766	11.4076	0.33551	11.1603	0.91133	11.8392	2.24863
23.2448	0.75746	23.2064	2.07813					11.7765	0.17773	11.4142	0.33572	11.1688	0.91167	11.8477	2.2494
23.2614	0.7583	23.2246	2.07958					11.7863	0.17781	11.4227	0.33589	11.1774	0.91203	11.8555	2.25018
23.2789	0.75856	23.2429	2.0809					11.7938	0.17791	11.4305	0.33609	11.1867	0.91242	11.8634	2.251
23.2977	0.75898	23.2608	2.08204					11.8009	0.17802	11.4402	0.33627	11.195	0.91285	11.8717	2.25206
23.3167	0.76008	23.278	2.08346					11.8095	0.17812	11.4463	0.33648	11.2038	0.91326	11.8804	2.25326
23.3357	0.76007	23.2947	2.08427					11.8187	0.17821	11.4565	0.33665	11.2122	0.91365	11.8887	2.25445
23.3547	0.76089	23.3115	2.08512					11.8273	0.17829	11.4637	0.33687	11.2209	0.91406	11.8976	2.25572
23.3728	0.7615	23.3281	2.08611					11.836	0.17838	11.4728	0.33702	11.2294	0.91442	11.9067	2.25712
23.3897	0.76136	23.3443	2.0865					11.8448	0.17847	11.4815	0.33722	11.2378	0.91476	11.9161	2.25865
23.4062	0.76203	23.3603	2.08706					11.8529	0.17857	11.4902	0.3374	11.2454	0.91513	11.9253	2.26044
23.4218	0.76234	23.3764	2.088					11.8602	0.17866	11.4974	0.33762	11.2538	0.9155	11.9347	2.2623
23.4378	0.7618	23.3929	2.08817					11.868	0.17873	11.504	0.33783	11.2621	0.91585	11.9444	2.26432
23.4535	0.76218	23.4093	2.08855					11.8771	0.17879	11.5134	0.33803	11.2707	0.91622	11.9538	2.26655
23.4692	0.76197	23.4255	2.08912					11.8847	0.17883	11.5228	0.33823	11.2791	0.91656	11.9633	2.26867
23.485	0.76135	23.4414	2.08938					11.8926	0.17886	11.5308	0.33839	11.2884	0.91691	11.9736	2.27073
23.5016	0.76198	23.4566	2.09022					11.8999	0.17887	11.5391	0.33857	11.2965	0.91725	11.984	2.27282
23.5184	0.76166	23.4714	2.09144					11.9074	0.17887	11.5474	0.33877	11.3052	0.91757	11.995	2.27458
23.5351	0.76135	23.4875	2.09221					11.9142	0.17889	11.5562	0.33896	11.3137	0.91794	12.0035	2.27609
23.5517	0.76184	23.5046	2.09368					11.922	0.17891	11.5637	0.33913	11.3214	0.91833	12.0128	2.27743
23.5683	0.76141	23.5227	2.09511					11.9294	0.17896	11.5718	0.33931	11.3296	0.91873	12.022	2.27842
23.5846	0.76141	23.5412	2.09598					11.9352	0.17901	11.5807	0.33947	11.3374	0.91912	12.0306	2.27911
23.6001	0.76199	23.5601	2.09723					11.9448	0.17908	11.5884	0.33962	11.3465	0.91955	12.0371	2.27974
23.6147	0.76178	23.5785	2.09825					11.9533	0.17917	11.5974	0.33978	11.3558	0.91998	12.0447	2.27998
23.6294	0.76196	23.5957	2.09928					11.9634	0.17928	11.6042	0.33997	11.3652	0.92041	12.0526	2.2803
23.6449	0.76241	23.6115	2.10046					11.9708	0.17941	11.6139	0.34014	11.3741	0.92085	12.059	2.28049
23.661	0.76211	23.6275	2.10133					11.9806	0.17953	11.621	0.34036	11.3832	0.92125	12.0677	2.28053
23.6784	0.76265	23.6433	2.10178					11.9889	0.17967	11.6302	0.34056	11.3927	0.92164	12.0756	2.28082
23.6969	0.76344	23.6593	2.10259					11.9984	0.17979	11.6388	0.34079	11.401	0.92199	12.0834	2.28113
23.7154	0.76339	23.6755	2.10286					12.008	0.1799	11.6463	0.34098	11.4092	0.92232	12.0915	2.2815
23.7347	0.76358	23.6918	2.1031					12.016	0.18001	11.6553	0.34119	11.4168	0.92267	12.0993	2.28194
23.7538	0.76377	23.7082	2.10327					12.0237	0.1801	11.6634	0.3414	11.4241	0.92302	12.1073	2.28242
23.7723	0.7637	23.7249	2.10374					12.0323	0.18016	11.6718	0.34163	11.4324	0.92331	12.1159	2.28294
23.7899	0.76401	23.7419	2.10442					12.0403	0.18023	11.68	0.34185	11.4414	0.92356	12.1232	2.28362
23.8063	0.76417	23.758	2.10487					12.0489	0.18029	11.6879	0.34206	11.4505	0.92378	12.1312	2.28433
23.8219	0.76408	23.7726	2.10565					12.0569	0.18035	11.6967	0.3423	11.46	0.92399	12.14	2.28528
23.8367	0.7642	23.7877	2.10654					12.0649	0.18041	11.7051	0.34251	11.4676	0.92423	12.1492	2.2863
23.8517	0.76413	23.8037	2.10743					12.0726	0.18048	11.713	0.34269	11.4758	0.92448	12.1575	2.28746
23.8671	0.76355	23.8213	2.10817					12.0815	0.18052	11.722	0.34289	11.483	0.92475	12.1665	2.28908
23.883	0.76358	23.8397	2.1093					12.0896	0.18054	11.7302	0.34312	11.4903	0.92502	12.1768	2.29069
23.8995	0.7636	23.8588	2.11033					12.0971	0.18055	11.739	0.34334	11.4981	0.92528	12.1849	2.29234
23.9164	0.7633	23.8777	2.11153					12.1056	0.18057	11.7476	0.34356	11.5063	0.92551	12.1955	2.29412
23.9335	0.76329	23.8962	2.11255					12.1119	0.18061	11.7551	0.3438	11.5148	0.92574	12.2058	2.2956
23.9502	0.76293	23.9135	2.11324					12.1175	0.18068	11.7637	0.34399	11.5236	0.92594	12.2155	2.29686
23.967	0.76277	23.9298	2.11422					12.1237	0.18074	11.7716	0.34421	11.5331	0.92618	12.2243	2.29804
23.9836	0.76259	23.9449	2.1148					12.1321	0.18081	11.7802	0.34441	11.5411	0.92645	12.2337	2.29871
24.0001	0.76222	23.9599	2.11511					12.1415	0.18091	11.7895	0.34459	11.5489	0.92674	12.2413	2.29944
24.0155	0.76199	23.9756	2.11556					12.1524	0.18099	11.7963	0.34478	11.5563	0.92706	12.248	2.29989
24.0304	0.7619	23.9916	2.11588					12.161	0.18112	11.8041	0.34497	11.5642	0.92737	12.2553	2.29986
24.0456	0.76128	24.0083	2.11598					12.1705	0.18127	11.8117	0.34513	11.5725	0.92763	12.262	2.29987
24.0616	0.76138	24.025	2.11626					12.1802	0.18144	11.8191	0.34531	11.581	0.92786	12.2702	2.29983
24.0787	0.76134	24.0419	2.11681					12.1877	0.18162	11.8263	0.34545	11.5899	0.92806	12.2778	2.29961
24.0968	0.76098	24.059	2.11722					12.1968	0.18176	11.8347	0.34556	11.5985	0.92827	12.2853	2.29969
24.1153	0.76092	24.075	2.11781					12.2062	0.1819	11.8422	0.34573	11.6063	0.92849	12.2928	2.29987
24.1341	0.76063	24.0901	2.11863					12.2157	0.18202	11.8508	0.34585	11.6146	0.9287	12.3006	2.29992
24.1528	0.76031	24.1056	2.11928					12.2249	0.18212	11.8589	0.34599	11.6219	0.92893	12.3084	2.30028
24.171	0.76015	24.1217	2.12032					12.2326	0.1822	11.8661	0.34615	11.6296	0.92917	12.317	2.30063
24.1888	0.75936	24.139	2.12141					12.2413	0.18228	11.8743	0.34627	11.6372	0.92934	12.3241	2.30108
24.2059	0.75871	24.1573	2.12263					12.2501	0.18234	11.8822	0.34641	11.645	0.92951	12.3319	2.30163
24.2219	0.75834	24.1766	2.12395					12.2572	0.1824	11.8897	0.34655	11.6533	0.92967	12.3398	2.30212
24.2368	0.7571	24.1954	2.12504					12.2647	0.18246	11.8983	0.34664	11.6622	0.92983	12.3483	2.30271
24.2512	0.75618	24.2137	2.12587					12.2721	0.18251	11.9058	0.34678	11.67	0.93001	12.3572	2.30328
24.2658	0.75519	24.2313	2.12668					12.2799	0.18257	11.9121	0.34695	11.6779	0.93016	12.3641	2.30368
24.2806	0.75363	24.2476	2.12724					12.2887	0.1826	11.9189	0.34712	11.6857	0.93033	12.3734	2.30435
24.2966	0.75249	24.263	2.1278					12.2964	0.18263	11.925	0.34741	11.6933	0.93048	12.3817	2.30509
24.3133	0.751	24.2784	2.12847					12.3049	0.18265	11.9327	0.34768	11.7009	0.93061	12.3901	2.30602
24.33	0.74955	24.2937	2.12873					12.3129	0.18268	11.9439	0.34799	11.7081	0.93071	12.3968	2.30707
24.347	0.74868	24.3095	2.12879					12.32	0.18275	11.9517	0.34837	11.7157	0.93084	12.4059	2.30822
24.3642	0.74693	24.3259	2.12909					12.3268	0.18281	11.9634	0.34873	11.7232	0.93095	12.4138	2.30964
24.3816	0.74499	24.3427	2.12904					12.334	0.18288	11.9709	0.34911	11.731	0.93109	12.4234	2.31145
24.398	0.74357	24.3594	2.1294					12.3405	0.18295	11.9817	0.34953	11.7392	0.93123	12.4332	2.31331
24.4142	0.74126	24.3761	2.12999					12.3519	0.18304	11.9899	0.34996	11.7468	0.93137	12.4429	2.31532
24.4309	0.73938	24.3921	2.13071					12.3595	0.18314	12.0003	0.35035	11.7546	0.93155	12.4535	2.31731
24.4474	0.73773	24.4082	2.13174					12.3699	0.18325	12.0084	0.35077	11.7626	0.93173	12.4654	2.31891
24.4638	0.73489	24.4242	2.1325					12.3776	0.1834	12.017	0.35105	11.7705	0.93191	12.4754	2.32047
24.4808	0.73256	24.4406	2.13337					12.3881	0.18355	12.0265	0.35134	11.7783	0.93209	12.4841	2.32168
24.4982	0.72924	24.4576	2.13464					12.3972	0.18372	12.0344	0.35162	11.7861	0.93224	12.4924	2.32263
24.5158	0.72478	24.4758	2.13582					12.4063	0.18386	12.0437	0.35186	11.7939	0.93238	12.4995	2.3235
24.5341	0.72061	24.4946	2.13674					12.4155	0.18402	12.0508	0.35214	11.8015	0.93254	12.5064	2.32389
24.5523	0.71519	24.5133	2.13795					12.4239	0.18415	12.0593	0.35239	11.8087	0.9327	12.5135	2.32388
24.5702	0.70813	24.5314	2.13862					12.433	0.18429	12.0684	0.35263	11.8159	0.93285	12.5204	2.32372
24.5881	0.70053	24.5486	2.13923					12.4417	0.1844	12.0774	0.35282	11.8236	0.93304	12.5289	2.32342
24.6054	0.69061	24.565	2.13991					12.4501	0.18452	12.0851	0.35298	11.8313	0.9332	12.5356	2.32323
24.6215	0.67894	24.5807	2.14028					12.4592	0.18462	12.0928	0.35309	11.8393	0.93339	12.5438	2.3232
		24.5961	2.14044					12.4675	0.18471	12.1006	0.35322	11.8468	0.93362	12.5506	2.32317
		24.6113	2.14039					12.4764	0.18481	12.1077	0.35332	11.8549	0.93386	12.5584	2.32319
		24.6267	2.14029					12.4849	0.18488	12.1146	0.35339	11.8628	0.93413	12.5669	2.32339
		24.6422	2.14028					12.4932	0.18494	12.1229	0.3534	11.8708	0.93439	12.5741	2.32352
		24.6583	2.14039					12.5021	0.185	12.1308	0.35338	11.8792	0.93461	12.583	2.32382
		24.6752	2.14054					12.5097	0.18505	12.1379	0.35336	11.8872	0.93481	12.5892	2.32426
		24.691	2.14102					12.5177	0.18511	12.1446	0.35335	11.8952	0.935	12.5993	2.32479
		24.7066	2.14178					12.5252	0.18517	12.1506	0.35339	11.9028	0.93517	12.607	2.32531
		24.7229	2.14229					12.5328	0.18524	12.1582	0.35354	11.9096	0.93538	12.6145	2.32569
		24.7399	2.14325					12.5404	0.18531	12.1636	0.35371	11.9166	0.9356	12.6238	2.32626
		24.7573	2.14464					12.5491	0.18537	12.1738	0.35395	11.9236	0.93581	12.6323	2.32671
		24.7751	2.14587					12.557	0.18543	12.1814	0.35426	11.9312	0.93604	12.6396	2.32742
		24.793	2.14704					12.5661	0.18549	12.1937	0.3546	11.9397	0.93628	12.647	2.32807
		24.8109	2.14846					12.5746	0.18556	12.2028	0.35501	11.9484	0.93652	12.6557	2.32864
		24.829	2.14956					12.5827	0.18564	12.2118	0.35544	11.9567	0.93679	12.6634	2.3295
		24.8466	2.15039					12.5909	0.1857	12.2213	0.35588	11.965	0.93709	12.6725	2.33031
		24.8635	2.15134					12.599	0.18574	12.2308	0.35631	11.9735	0.93738	12.6807	2.33108
		24.8801	2.1518					12.6077	0.18576	12.2408	0.35671	11.9814	0.93766	12.6895	2.33238
		24.8962	2.15206					12.616	0.18578	12.2489	0.35707	11.9892	0.93793	12.6982	2.33401
		24.9122	2.15272					12.6225	0.18579	12.2586	0.35742	11.9971	0.93818	12.7078	2.33578
		24.928	2.15247					12.6299	0.18582	12.2657	0.35772	12.0041	0.93847	12.7173	2.33796
		24.9433	2.15262					12.6367	0.18587	12.2752	0.35796	12.0116	0.93876	12.7276	2.33985
		24.959	2.15314					12.6438	0.18593	12.2842	0.35817	12.0197	0.93905	12.7387	2.34148
		24.9751	2.15301					12.6518	0.186	12.2921	0.35831	12.0277	0.93939	12.7499	2.34319
		24.9914	2.15335					12.6597	0.18608	12.3012	0.35848	12.0368	0.93974	12.7596	2.34443
		25.0071	2.15421					12.6703	0.18618	12.3094	0.35866	12.0456	0.94013	12.7685	2.34561
		25.0227	2.15459					12.6788	0.1863	12.3172	0.35883	12.0536	0.94055	12.7747	2.34664
		25.0394	2.15558					12.6885	0.18644	12.3256	0.359	12.063	0.94099	12.7819	2.34719
		25.0567	2.15707					12.6975	0.18659	12.3331	0.35914	12.0713	0.94143	12.7887	2.34748
		25.0748	2.15763					12.7065	0.18675	12.3408	0.35921	12.0798	0.94186	12.7966	2.34736
		25.0929	2.15886					12.7147	0.18689	12.3482	0.35928	12.0883	0.94227	12.8033	2.34681
		25.1107	2.15995					12.7248	0.18702	12.3557	0.3593	12.0967	0.94266	12.8118	2.34652
		25.1621	2.16267					12.7335	0.18716	12.3636	0.35932	12.1052	0.94303	12.8193	2.34653
		25.2107	2.16431					12.7421	0.18729	12.3708	0.35941	12.1134	0.94337	12.8265	2.34646
		25.2597	2.16509					12.751	0.18741	12.3774	0.3595	12.1217	0.94375	12.8339	2.34676
		25.3063	2.16651					12.7591	0.18752	12.3846	0.35962	12.1305	0.94409	12.8414	2.34693
		25.3547	2.16942					12.7681	0.18761	12.3901	0.35978	12.1378	0.94445	12.8503	2.34725
		25.4103	2.17297					12.777	0.18771	12.3978	0.35991	12.1465	0.94477	12.8582	2.34772
		25.4612	2.1759					12.7851	0.18779	12.4072	0.36012	12.1555	0.94509	12.8658	2.34818
		25.509	2.17774					12.7938	0.18787	12.4177	0.36038	12.1632	0.94545	12.8742	2.34886
		25.5585	2.17886					12.8016	0.18796	12.4278	0.36067	12.172	0.94577	12.8823	2.34983
		25.6082	2.18056					12.8104	0.18804	12.436	0.36104	12.1798	0.94609	12.8909	2.35066
		25.6714	2.18499					12.8196	0.18811	12.4455	0.36143	12.1876	0.94642	12.8999	2.35176
		25.7283	2.18896					12.8281	0.18819	12.4559	0.36177	12.1965	0.94674	12.908	2.35322
		25.7805	2.19203					12.8368	0.18826	12.4647	0.36215	12.2044	0.94702	12.9168	2.35488
		25.8421	2.194					12.8446	0.18834	12.4738	0.36246	12.2127	0.94734	12.9261	2.35692
		25.8923	2.1951					12.8524	0.18843	12.4828	0.36277	12.2205	0.94761	12.9366	2.35889
		25.9402	2.1971					12.8618	0.1885	12.4905	0.36313	12.2289	0.94794	12.948	2.36037
		25.9888	2.20013					12.8697	0.18857	12.5005	0.36343	12.2368	0.94825	12.9591	2.36186
		26.0458	2.2041					12.8791	0.18864	12.5091	0.36374	12.2451	0.94853	12.969	2.36304
		26.0977	2.20706					12.8864	0.18871	12.5185	0.36406	12.2532	0.94885	12.9779	2.36414
		26.1587	2.20956					12.8945	0.18878	12.5265	0.36433	12.2616	0.94916	12.9837	2.36509
		26.2089	2.21022					12.9031	0.18885	12.5357	0.36462	12.2698	0.94947	12.991	2.36551
		26.2574	2.21274					12.9119	0.18892	12.5439	0.36488	12.2777	0.94976	12.9968	2.36571
		26.3069	2.21613					12.9197	0.189	12.5537	0.36511	12.286	0.95009	13.0055	2.36555
		26.3623	2.22036					12.9292	0.18907	12.5609	0.3654	12.2941	0.95039	13.0116	2.36494
		26.4148	2.22304					12.9367	0.18914	12.5706	0.36561	12.3022	0.9507	13.0187	2.36443
		26.4759	2.22443					12.946	0.18923	12.5774	0.36581	12.3099	0.95099	13.027	2.36427
		26.5251	2.22468					12.9544	0.18932	12.5858	0.36601	12.3186	0.95128	13.035	2.3642
		26.5735	2.22746					12.9622	0.18942	12.5957	0.3662	12.3266	0.95158	13.0419	2.36436
		26.6256	2.23054					12.9698	0.18951	12.6037	0.36637	12.3345	0.9519	13.0502	2.36449
		26.6788	2.23418					12.9788	0.18958	12.6122	0.36653	12.3424	0.95223	13.0576	2.36478
		26.7302	2.23651					12.987	0.18967	12.6204	0.36664	12.3504	0.95258	13.0666	2.36514
		26.7778	2.23694					12.9957	0.18974	12.629	0.36681	12.3586	0.95293	13.0748	2.36547
		26.8244	2.23759					13.0037	0.18981	12.6371	0.36699	12.3674	0.95325	13.082	2.36606
		26.8719	2.23934					13.0113	0.1899	12.645	0.36713	12.376	0.95356	13.0903	2.36687
		26.9247	2.24198					13.0201	0.18998	12.6523	0.36732	12.3846	0.95386	13.098	2.36778
		26.9783	2.24487					13.0283	0.19007	12.66	0.36749	12.393	0.95418	13.1057	2.36875
		27.0278	2.2464					13.0364	0.19014	12.667	0.36764	12.4007	0.95447	13.1149	2.36977
		27.0771	2.24716					13.0454	0.19021	12.6752	0.36775	12.4089	0.95475	13.1247	2.3711
		27.1263	2.24638					13.0533	0.1903	12.6823	0.36788	12.4163	0.955	13.1338	2.37246
		27.1873	2.24683					13.0619	0.19039	12.6925	0.36805	12.4248	0.95523	13.1434	2.37396
		27.2412	2.24437					13.0709	0.19048	12.6995	0.36821	12.4327	0.95544	13.1526	2.37563
		27.2961	2.23359					13.0784	0.19058	12.7075	0.36833	12.4406	0.95564	13.1626	2.37715
		27.3433	2.20949					13.0865	0.19066	12.7151	0.36843	12.4487	0.95583	13.172	2.37851
		27.3914	2.16995					13.0961	0.19073	12.724	0.36849	12.4569	0.95602	13.1818	2.37987
		27.4423	2.11829					13.1032	0.19081	12.7308	0.36852	12.4643	0.95619	13.1906	2.38094
								13.1129	0.19088	12.739	0.36855	12.4723	0.95638	13.1982	2.38193
								13.12	0.19095	12.7466	0.36863	12.4801	0.95657	13.2062	2.38277
								13.1283	0.19102	12.7534	0.36879	12.4876	0.95676	13.2138	2.38314
								13.1377	0.19109	12.7609	0.36899	12.4947	0.95695	13.2224	2.38343
								13.1453	0.19115	12.7672	0.36919	12.5033	0.95717	13.2297	2.38352
								13.1544	0.19121	12.7769	0.36946	12.5115	0.95738	13.2366	2.38338
								13.1616	0.19128	12.7864	0.36977	12.5195	0.95759	13.244	2.38345
								13.1703	0.19136	12.7955	0.37012	12.5278	0.95779	13.2516	2.38339
								13.1786	0.19144	12.8059	0.37055	12.5364	0.95796	13.2596	2.38331
								13.1861	0.19152	12.8144	0.37099	12.5439	0.95809	13.2665	2.38335
								13.1966	0.19159	12.824	0.37145	12.552	0.95816	13.2751	2.38333
								13.2038	0.19167	12.8341	0.37186	12.5598	0.95827	13.2827	2.3834
								13.2114	0.19174	12.8426	0.3722	12.5666	0.9584	13.2914	2.38372
								13.2209	0.1918	12.8509	0.37253	12.5726	0.95852	13.2983	2.38405
								13.2281	0.19188	12.8602	0.37286	12.5793	0.95865	13.3064	2.38452
								13.2379	0.19195	12.8688	0.37313	12.5868	0.95881	13.3147	2.38497
								13.2454	0.192	12.8776	0.37344	12.5962	0.95897	13.3227	2.38538
								13.2532	0.19207	12.8864	0.37366	12.6041	0.95916	13.3308	2.38584
								13.262	0.19214	12.8948	0.37384	12.6122	0.95938	13.3393	2.38635
								13.2702	0.1922	12.9031	0.37408	12.6205	0.95966	13.3471	2.38683
								13.2778	0.19228	12.9131	0.37429	12.6288	0.95995	13.3554	2.38743
								13.2879	0.19235	12.9212	0.37452	12.6368	0.96026	13.3628	2.38795
								13.295	0.19243	12.9292	0.37479	12.645	0.9605	13.3724	2.38844
								13.3035	0.19251	12.9377	0.37501	12.6526	0.96076	13.38	2.38895
								13.3117	0.19259	12.9454	0.37526	12.6601	0.96103	13.3881	2.38937
								13.3202	0.19266	12.9547	0.37551	12.6684	0.96134	13.397	2.39008
								13.3283	0.19273	12.9635	0.37573	12.6762	0.96165	13.4044	2.39072
								13.3369	0.19279	12.9719	0.37602	12.684	0.96197	13.4132	2.3914
								13.3451	0.19286	12.9812	0.37633	12.6926	0.96228	13.4201	2.39207
								13.3528	0.19292	12.9882	0.37657	12.7015	0.96261	13.4295	2.39285
								13.3616	0.19297	12.9975	0.37685	12.7101	0.96292	13.4371	2.39354
								13.3701	0.19303	13.0061	0.37708	12.7185	0.96321	13.446	2.39432
								13.3788	0.1931	13.0144	0.3773	12.7263	0.96353	13.4539	2.39507
								13.3871	0.19317	13.023	0.37757	12.7341	0.96384	13.462	2.39581
								13.3953	0.19325	13.0314	0.37778	12.7415	0.96413	13.4709	2.39664
								13.4034	0.19334	13.0389	0.37797	12.7488	0.96445	13.4787	2.39719
								13.4131	0.19342	13.0477	0.37818	12.757	0.96476	13.4871	2.39782
								13.4197	0.19351	13.0572	0.37834	12.7653	0.96508	13.4957	2.39855
								13.4289	0.19358	13.0651	0.37848	12.7736	0.96542	13.504	2.39924
								13.4376	0.19367	13.074	0.37867	12.7827	0.96579	13.5112	2.39987
								13.4453	0.19375	13.0821	0.37883	12.7917	0.96618	13.5202	2.40059
								13.4539	0.19383	13.09	0.37909	12.8002	0.96662	13.5282	2.40112
								13.4619	0.19389	13.0957	0.3794	12.8083	0.96702	13.5366	2.40163
								13.4705	0.19395	13.1049	0.37968	12.8172	0.96743	13.5445	2.40204
								13.4788	0.194	13.1138	0.38001	12.8255	0.96785	13.5526	2.4023
								13.4863	0.19406	13.1228	0.38035	12.834	0.96822	13.5604	2.40262
								13.4955	0.19413	13.1325	0.38069	12.8425	0.96857	13.568	2.40281
								13.503	0.19422	13.1432	0.38108	12.8507	0.96894	13.5747	2.4027
								13.5112	0.19431	13.152	0.38149	12.859	0.96927	13.5828	2.4025
								13.5196	0.19438	13.161	0.38187	12.8677	0.96959	13.5896	2.40212
								13.5276	0.19446	13.1719	0.38228	12.876	0.96993	13.5972	2.40153
								13.5371	0.19453	13.1816	0.38261	12.8846	0.97023	13.6041	2.40128
								13.5461	0.19461	13.1907	0.38289	12.8925	0.97057	13.6111	2.4011
								13.5539	0.19469	13.1999	0.38319	12.9007	0.97092	13.6179	2.4013
								13.5617	0.19477	13.209	0.38344	12.9092	0.97124	13.6237	2.40184
								13.5706	0.19484	13.2169	0.3837	12.9176	0.97157	13.6323	2.40245
								13.5793	0.1949	13.2257	0.38389	12.9264	0.97188	13.6417	2.40331
								13.5867	0.19496	13.2341	0.38402	12.935	0.97219	13.6511	2.40456
								13.595	0.19502	13.242	0.38415	12.9432	0.97253	13.6613	2.40594
								13.6028	0.1951	13.25	0.38425	12.9512	0.97287	13.6702	2.40751
								13.6113	0.19518	13.2574	0.38431	12.9596	0.97324	13.6794	2.40929
								13.6209	0.19527	13.2646	0.38437	12.9676	0.97367	13.6887	2.41075
								13.6287	0.19536	13.2721	0.38437	12.9761	0.97407	13.698	2.41216
								13.6372	0.19546	13.2787	0.38436	12.9847	0.97447	13.7059	2.41325
								13.6457	0.19556	13.2866	0.3844	12.9938	0.97487	13.7147	2.41406
								13.6538	0.19565	13.2947	0.38445	13.0037	0.97524	13.7227	2.41505
								13.6629	0.19574	13.3022	0.38452	13.0125	0.97561	13.7303	2.41595
								13.6705	0.19582	13.3094	0.38461	13.0209	0.976	13.7381	2.4166
								13.68	0.19589	13.3174	0.38467	13.0292	0.9764	13.7457	2.41721
								13.687	0.19596	13.3257	0.38478	13.0371	0.9768	13.7547	2.41783
								13.6958	0.19602	13.3334	0.3849	13.0452	0.97714	13.7634	2.41839
								13.7038	0.19609	13.3427	0.38501	13.0535	0.9774	13.7715	2.41894
								13.7122	0.19615	13.3491	0.38518	13.0627	0.97765	13.7795	2.41936
								13.7211	0.19623	13.3576	0.3854	13.0716	0.97788	13.7867	2.41967
								13.7289	0.1963	13.3667	0.38559	13.0791	0.97809	13.795	2.42019
								13.7376	0.19639	13.3739	0.38577	13.0872	0.97832	13.8023	2.42069
								13.7451	0.19648	13.3823	0.38595	13.0948	0.97855	13.809	2.42114
								13.7541	0.19656	13.3913	0.38615	13.1025	0.97877	13.8159	2.42185
								13.7624	0.19665	13.3984	0.38638	13.1102	0.979	13.8242	2.42259
								13.7706	0.19674	13.4067	0.38662	13.1181	0.97928	13.8343	2.4235
								13.779	0.19682	13.4142	0.38689	13.1261	0.97957	13.8435	2.42459
								13.7872	0.1969	13.4235	0.38714	13.1346	0.97984	13.853	2.42585
								13.7965	0.19697	13.4314	0.38737	13.1433	0.98009	13.8614	2.42728
								13.8042	0.19703	13.4393	0.38757	13.1534	0.98036	13.8709	2.42905
								13.8134	0.1971	13.4488	0.38773	13.1615	0.98065	13.8801	2.43064
								13.8208	0.19717	13.4574	0.38793	13.1692	0.98094	13.8889	2.43203
								13.83	0.19723	13.4642	0.38811	13.1765	0.98125	13.8978	2.43338
								13.8375	0.19732	13.4732	0.38831	13.1842	0.98155	13.907	2.43439
								13.8465	0.19739	13.4809	0.38854	13.1923	0.9818	13.9155	2.43525
								13.8538	0.19748	13.49	0.38871	13.2004	0.98197	13.9233	2.4359
								13.8623	0.1976	13.4979	0.38887	13.209	0.98211	13.9312	2.43643
								13.871	0.19773	13.5058	0.3891	13.2175	0.98228	13.9388	2.43692
								13.8796	0.19787	13.5148	0.38931	13.2256	0.98246	13.9457	2.43737
								13.889	0.198	13.5221	0.38955	13.2327	0.98263	13.9528	2.43751
								13.8989	0.19815	13.5311	0.3898	13.2398	0.98281	13.9621	2.43765
								13.9087	0.19831	13.5397	0.38998	13.2477	0.98299	13.9703	2.43768
								13.9174	0.19847	13.5479	0.3902	13.2555	0.98315	13.9777	2.43772
								13.9271	0.19864	13.5558	0.39042	13.2631	0.98328	13.9853	2.43823
								13.9369	0.1988	13.5642	0.3906	13.2708	0.98341	13.9924	2.4389
								13.9469	0.19895	13.5721	0.3908	13.2792	0.9836	13.9988	2.43976
								13.9563	0.19905	13.5804	0.39098	13.2874	0.98379	14.0067	2.44072
								13.9646	0.19913	13.5895	0.39111	13.2947	0.98395	14.0173	2.44162
								13.9734	0.19919	13.5984	0.39131	13.3025	0.98415	14.0264	2.44278
								13.982	0.19924	13.6042	0.39148	13.3108	0.98435	14.0366	2.44412
								13.9889	0.19926	13.6153	0.39166	13.3182	0.98452	14.0451	2.44546
								13.9958	0.19927	13.6214	0.39188	13.3255	0.98471	14.0539	2.44724
								14.0038	0.19925	13.6311	0.39207	13.3339	0.98489	14.0643	2.44904
								14.0107	0.19922	13.6391	0.39222	13.3416	0.98506	14.0725	2.45046
								14.0184	0.19919	13.6476	0.39245	13.3491	0.98524	14.0813	2.452
								14.0265	0.19916	13.6549	0.39266	13.3574	0.98543	14.0914	2.45342
								14.0335	0.19914	13.6651	0.39288	13.365	0.98562	14.0999	2.45468
								14.0413	0.19915	13.6709	0.39315	13.3726	0.98585	14.1091	2.45619
								14.0496	0.19917	13.6818	0.39338	13.3803	0.98605	14.1161	2.45733
								14.0576	0.1992	13.6884	0.3936	13.389	0.98624	14.1263	2.45848
								14.0649	0.19923	13.6969	0.39382	13.3967	0.98644	14.1337	2.45976
								14.0735	0.19928	13.7053	0.39406	13.4044	0.98662	14.1427	2.46062
								14.0825	0.19932	13.7146	0.39431	13.4124	0.9868	14.1519	2.46166
								14.089	0.19939	13.7221	0.39455	13.42	0.98704	14.1596	2.46264
								14.0978	0.19944	13.73	0.39477	13.4274	0.98727	14.1689	2.46341
								14.1061	0.19951	13.7393	0.39498	13.435	0.98748	14.1766	2.46428
								14.1139	0.19959	13.7479	0.39519	13.4429	0.98773	14.186	2.46521
								14.1219	0.19963	13.7555	0.39537	13.4512	0.98797	14.1935	2.46605
								14.1304	0.19968	13.7648	0.39551	13.4596	0.98823	14.2023	2.46701
								14.1385	0.19974	13.7721	0.39565	13.4679	0.98851	14.2106	2.46788
								14.1474	0.19979	13.7802	0.3958	13.4759	0.98877	14.2189	2.46859
								14.1547	0.19985	13.7899	0.39595	13.484	0.98903	14.2281	2.46953
								14.1632	0.19993	13.7968	0.39611	13.4923	0.98928	14.2361	2.47021
								14.1717	0.19999	13.8044	0.39626	13.5005	0.98948	14.2447	2.47114
								14.179	0.20006	13.8119	0.39638	13.5077	0.98965	14.2527	2.47195
								14.1887	0.20013	13.8201	0.39653	13.5153	0.98978	14.2617	2.47265
								14.1965	0.20019	13.8284	0.39668	13.5229	0.98991	14.2699	2.47341
								14.2043	0.20026	13.8341	0.39683	13.5303	0.99007	14.2792	2.47402
								14.2129	0.20034	13.8426	0.39701	13.5372	0.99024	14.2863	2.47451
								14.221	0.20041	13.8513	0.39718	13.5447	0.99044	14.2953	2.47521
								14.2294	0.20047	13.8596	0.39736	13.5521	0.99068	14.3034	2.47606
								14.2372	0.20051	13.868	0.39751	13.5604	0.99089	14.3122	2.47672
								14.2468	0.20057	13.8768	0.39764	13.5692	0.99109	14.3197	2.47756
								14.2544	0.20062	13.8834	0.39777	13.5779	0.9913	14.3282	2.47813
								14.2633	0.20067	13.8913	0.39787	13.5865	0.99152	14.3377	2.47896
								14.2704	0.20073	13.8994	0.39801	13.5936	0.99175	14.345	2.47983
								14.2792	0.2008	13.9064	0.39815	13.6008	0.99205	14.3537	2.48051
								14.2877	0.20087	13.9142	0.39827	13.6079	0.99234	14.3613	2.48133
								14.2957	0.20095	13.9214	0.39838	13.6152	0.99264	14.3698	2.4823
								14.3039	0.20102	13.93	0.39848	13.6233	0.99294	14.3789	2.48291
								14.3123	0.20111	13.9382	0.39861	13.6316	0.9932	14.3862	2.48343
								14.3203	0.2012	13.9458	0.39884	13.6409	0.99351	14.3951	2.48422
								14.3295	0.20127	13.953	0.39911	13.6493	0.99389	14.4037	2.48494
								14.3377	0.20134	13.9601	0.39941	13.6585	0.99432	14.4112	2.48583
								14.3458	0.2014	13.9688	0.39977	13.6656	0.99477	14.4196	2.48668
								14.3541	0.20147	13.9802	0.40011	13.6737	0.99524	14.4284	2.48746
								14.3614	0.20155	13.9886	0.40045	13.6826	0.99564	14.4373	2.48838
								14.3704	0.2016	13.9985	0.40084	13.6915	0.996	14.4447	2.48922
								14.3784	0.20166	14.0069	0.40124	13.7003	0.9963	14.4545	2.48992
								14.3876	0.20173	14.0159	0.40165	13.7086	0.99655	14.4617	2.4909
								14.3956	0.20177	14.0241	0.40203	13.7162	0.99684	14.4711	2.49188
								14.4044	0.20185	14.0342	0.40234	13.724	0.99714	14.4787	2.49264
								14.4119	0.20192	14.0426	0.40264	13.7315	0.99741	14.487	2.49342
								14.4217	0.20199	14.0514	0.40293	13.7386	0.99767	14.4948	2.49406
								14.4281	0.20207	14.0601	0.40317	13.7468	0.99792	14.504	2.49465
								14.4371	0.20213	14.0688	0.40345	13.7552	0.99817	14.5118	2.49529
								14.4454	0.20219	14.0775	0.40374	13.7638	0.99848	14.5204	2.49604
								14.4535	0.20226	14.0863	0.40397	13.7723	0.99881	14.5277	2.4968
								14.4613	0.20233	14.0951	0.40423	13.7808	0.99918	14.5362	2.49775
								14.4703	0.20237	14.1023	0.4045	13.7894	0.99961	14.5452	2.49852
								14.4785	0.20246	14.1136	0.40477	13.798	1.00004	14.5542	2.49923
								14.4865	0.20252	14.1202	0.40504	13.8065	1.00045	14.5616	2.50009
								14.4953	0.20258	14.1288	0.40525	13.8153	1.00085	14.5708	2.50098
								14.5026	0.20266	14.1371	0.40548	13.8244	1.00122	14.5784	2.50194
								14.5133	0.20274	14.1462	0.40577	13.8329	1.0016	14.5872	2.50291
								14.5201	0.20283	14.1542	0.40596	13.8408	1.00196	14.5956	2.50373
								14.5284	0.20291	14.1632	0.40617	13.849	1.00227	14.6037	2.50435
								14.5371	0.20299	14.1711	0.40639	13.857	1.00258	14.6127	2.50518
								14.5456	0.20307	14.1797	0.40656	13.8656	1.00291	14.6204	2.50578
								14.5539	0.20315	14.189	0.40677	13.8734	1.00319	14.6288	2.50648
								14.5626	0.2032	14.1974	0.40695	13.8811	1.00347	14.6368	2.50739
								14.5704	0.20328	14.2048	0.4071	13.8891	1.00375	14.6462	2.50823
								14.579	0.20336	14.2132	0.40733	13.8979	1.00403	14.6534	2.50902
								14.5871	0.20342	14.222	0.40752	13.9066	1.0043	14.6616	2.50993
								14.5957	0.20349	14.2302	0.40773	13.9144	1.00456	14.6705	2.51061
								14.6035	0.20356	14.2378	0.40797	13.9223	1.00483	14.6796	2.51146
								14.6134	0.20363	14.2467	0.40817	13.931	1.0051	14.6877	2.51237
								14.6211	0.20371	14.2546	0.40842	13.9386	1.00537	14.696	2.51312
								14.6292	0.20378	14.264	0.40871	13.9466	1.00563	14.7044	2.51404
								14.638	0.20387	14.2718	0.40893	13.9548	1.00588	14.7119	2.51487
								14.6451	0.20395	14.2802	0.40919	13.9625	1.00611	14.7197	2.51546
								14.6533	0.20403	14.2883	0.40951	13.9705	1.00632	14.7294	2.5161
								14.6623	0.20412	14.2967	0.40974	13.9791	1.00651	14.7365	2.5168
								14.6706	0.2042	14.3057	0.41006	13.9873	1.00674	14.7464	2.5174
								14.6788	0.20427	14.3132	0.4103	13.9945	1.00699	14.7535	2.51833
								14.6867	0.20434	14.324	0.4105	14.002	1.00724	14.7622	2.51901
								14.6972	0.2044	14.3302	0.41075	14.0094	1.00749	14.771	2.51982
								14.7033	0.20448	14.339	0.41092	14.0178	1.00774	14.779	2.52049
								14.7122	0.20455	14.3473	0.4111	14.0263	1.00797	14.7878	2.52108
								14.7203	0.20462	14.3562	0.41131	14.0343	1.00822	14.7949	2.52202
								14.7284	0.20473	14.3636	0.41151	14.0426	1.00847	14.8044	2.5229
								14.737	0.20483	14.372	0.41168	14.0506	1.00868	14.8119	2.52364
								14.7457	0.20492	14.3801	0.41195	14.0589	1.00887	14.8189	2.52436
								14.7537	0.20503	14.3885	0.41214	14.0667	1.00901	14.8297	2.525
								14.7634	0.20515	14.3973	0.41235	14.0743	1.00914	14.8372	2.52556
								14.7723	0.20529	14.405	0.41258	14.0814	1.00927	14.846	2.52626
								14.7804	0.20543	14.4136	0.41279	14.0877	1.00941	14.854	2.52688
								14.7887	0.20556	14.4222	0.41309	14.0949	1.00958	14.8617	2.52769
								14.7979	0.20571	14.4302	0.41337	14.1027	1.00978	14.8701	2.5285
								14.8077	0.20588	14.4394	0.41359	14.1103	1.00999	14.878	2.52926
								14.8165	0.20602	14.4462	0.41383	14.1188	1.01027	14.8867	2.52997
								14.8262	0.20615	14.4555	0.41404	14.1273	1.0106	14.8964	2.53087
								14.8359	0.20628	14.4637	0.41422	14.1363	1.01099	14.9026	2.5316
								14.847	0.20641	14.4713	0.41446	14.145	1.01142	14.913	2.53241
								14.8562	0.20652	14.4813	0.41467	14.154	1.01189	14.9203	2.53324
								14.864	0.2066	14.4886	0.41487	14.1623	1.01233	14.93	2.534
								14.8727	0.20667	14.4976	0.41512	14.1707	1.01277	14.9367	2.5348
								14.881	0.20673	14.5052	0.41535	14.1796	1.01317	14.9452	2.53548
								14.8895	0.20675	14.5141	0.41557	14.1884	1.01353	14.9534	2.5362
								14.8969	0.20675	14.5222	0.41585	14.1967	1.01385	14.9615	2.53684
								14.9039	0.20675	14.5306	0.4161	14.2047	1.01414	14.9712	2.53755
								14.9112	0.20674	14.5389	0.41638	14.213	1.01442	14.9783	2.53815
								14.9193	0.20673	14.5471	0.41667	14.2207	1.01466	14.9868	2.53892
								14.9257	0.20671	14.5561	0.4169	14.2285	1.01486	14.9961	2.53982
								14.9355	0.20671	14.5645	0.41714	14.2365	1.01503	15.0034	2.54065
								14.9421	0.20671	14.5731	0.41739	14.2442	1.01521	15.0118	2.54166
								14.9492	0.20672	14.5799	0.41762	14.2518	1.01538	15.02	2.54247
								14.9577	0.20677	14.589	0.41783	14.2593	1.01559	15.0295	2.54328
								14.9654	0.2068	14.5978	0.41809	14.2671	1.01583	15.037	2.54419
								14.9736	0.20684	14.6048	0.41832	14.2752	1.01609	15.0458	2.5449
								14.9809	0.20688	14.6145	0.41855	14.2832	1.01636	15.0533	2.54572
								14.9902	0.20693	14.6209	0.41873	14.2918	1.01662	15.0621	2.54647
								14.9974	0.207	14.6308	0.41894	14.3011	1.0169	15.0706	2.54718
								15.0064	0.20706	14.6388	0.41911	14.3094	1.01722	15.0783	2.54786
								15.0142	0.20711	14.6484	0.41936	14.3175	1.01753	15.0877	2.54855
								15.0229	0.20717	14.6557	0.41958	14.3258	1.01787	15.0943	2.54927
								15.0313	0.20724	14.6645	0.41978	14.3337	1.01821	15.1035	2.55007
								15.0392	0.20732	14.6717	0.42001	14.3421	1.0185	15.1119	2.55092
								15.0473	0.20744	14.6806	0.42021	14.3503	1.01875	15.1203	2.5516
								15.0556	0.20757	14.6892	0.42041	14.3585	1.019	15.1289	2.55242
								15.0645	0.20772	14.6966	0.42065	14.3671	1.01924	15.1365	2.55325
								15.0748	0.20786	14.7057	0.42088	14.3745	1.0195	15.1456	2.55403
								15.0848	0.20802	14.714	0.42109	14.3824	1.01976	15.1535	2.55487
								15.0938	0.20821	14.7222	0.4213	14.3901	1.02002	15.1618	2.55556
								15.1035	0.2084	14.7308	0.42151	14.398	1.02029	15.1707	2.55622
								15.1132	0.20855	14.7376	0.42176	14.4062	1.02055	15.1783	2.55699
								15.1236	0.20869	14.7455	0.42196	14.4146	1.02078	15.1871	2.5576
								15.1332	0.20879	14.7541	0.4221	14.4232	1.02106	15.1961	2.55829
								15.143	0.20885	14.7634	0.42227	14.4311	1.02135	15.2029	2.55902
								15.1486	0.2089	14.7713	0.42242	14.4397	1.02166	15.2124	2.55983
								15.1565	0.20891	14.7795	0.42255	14.4476	1.022	15.2198	2.56057
								15.1642	0.2089	14.788	0.42272	14.4557	1.02229	15.2287	2.56141
								15.1703	0.20888	14.7964	0.42281	14.4643	1.02259	15.2368	2.56217
								15.1791	0.20885	14.8041	0.42294	14.4725	1.0229	15.2458	2.56302
								15.1856	0.20881	14.8122	0.42309	14.4808	1.0232	15.2529	2.56383
								15.1935	0.20879	14.8202	0.42321	14.4885	1.02349	15.2617	2.56454
								15.2006	0.20878	14.8267	0.42339	14.4963	1.0238	15.2691	2.56542
								15.2084	0.20879	14.8342	0.4236	14.5049	1.02406	15.2791	2.56615
								15.2171	0.20882	14.843	0.42376	14.5131	1.02432	15.2856	2.5669
								15.2241	0.20883	14.8512	0.42394	14.5213	1.0246	15.2948	2.56752
								15.233	0.20887	14.8588	0.42406	14.5294	1.02484	15.3033	2.56821
								15.2405	0.2089	14.8679	0.42415	14.5369	1.02513	15.3111	2.56875
								15.2489	0.20893	14.876	0.42432	14.5449	1.02543	15.3195	2.56921
								15.2563	0.20897	14.8835	0.42445	14.5532	1.02572	15.3283	2.56961
								15.2648	0.209	14.8916	0.42453	14.5615	1.02607	15.3359	2.57016
								15.2731	0.20906	14.8984	0.42461	14.5696	1.02641	15.3436	2.57068
								15.2807	0.20911	14.9059	0.42465	14.5779	1.02672	15.3504	2.57104
								15.2889	0.20916	14.9127	0.42472	14.5867	1.0271	15.3581	2.57126
								15.2969	0.20921	14.9195	0.42484	14.5959	1.02747	15.3666	2.57154
								15.3052	0.20927	14.9267	0.42501	14.6043	1.02784	15.3755	2.57192
								15.3141	0.20931	14.9344	0.42526	14.6119	1.02827	15.3825	2.57226
								15.3229	0.20938	14.9439	0.42558	14.6202	1.02873	15.3898	2.57281
								15.3306	0.20948	14.9522	0.42593	14.6285	1.02921	15.3981	2.57324
								15.3382	0.20957	14.9624	0.42632	14.6375	1.0297	15.4069	2.57353
								15.3462	0.20967	14.9713	0.42677	14.6466	1.03012	15.4152	2.57379
								15.3553	0.20977	14.9821	0.42726	14.656	1.03053	15.4239	2.57383
								15.3661	0.20988	14.9903	0.42777	14.6655	1.03096	15.4306	2.57394
								15.3747	0.21001	14.9993	0.42828	14.6746	1.03137	15.4382	2.57439
								15.3833	0.21016	15.0088	0.42876	14.6828	1.03178	15.4455	2.57485
								15.3921	0.21032	15.0179	0.42924	14.6906	1.03217	15.4531	2.5755
								15.4014	0.21049	15.026	0.42965	14.6987	1.03256	15.4596	2.57614
								15.411	0.21063	15.0362	0.42999	14.7066	1.03293	15.4679	2.57682
								15.4214	0.21075	15.0427	0.43034	14.7149	1.03321	15.4775	2.57793
								15.4304	0.21086	15.0525	0.43067	14.7239	1.03346	15.4875	2.57912
								15.4391	0.21094	15.0611	0.43094	14.7328	1.03372	15.4959	2.58036
								15.4484	0.21101	15.0688	0.43121	14.7415	1.03397	15.5051	2.58189
								15.4563	0.21105	15.0784	0.43149	14.7491	1.03421	15.5148	2.58335
								15.4637	0.21105	15.0871	0.43176	14.7567	1.03444	15.5235	2.58468
								15.4709	0.21104	15.0952	0.43203	14.7645	1.03461	15.5328	2.58611
								15.4781	0.21103	15.1041	0.43228	14.7725	1.03475	15.541	2.58712
								15.4857	0.21101	15.1122	0.43258	14.7803	1.03487	15.5493	2.58837
								15.4932	0.21098	15.1206	0.43294	14.7877	1.03495	15.5578	2.5895
								15.5008	0.21096	15.1294	0.43327	14.7949	1.03508	15.5664	2.59015
								15.5088	0.21096	15.1371	0.43356	14.8025	1.03524	15.5746	2.591
								15.5162	0.21097	15.1461	0.43386	14.8105	1.03541	15.5829	2.59173
								15.5239	0.21099	15.1552	0.43416	14.8185	1.03563	15.5914	2.59223
								15.5321	0.21101	15.1629	0.43443	14.8264	1.03584	15.5991	2.59289
								15.5402	0.21104	15.1715	0.43469	14.8346	1.03605	15.6071	2.59331
								15.5482	0.21108	15.1791	0.43495	14.8432	1.03626	15.6147	2.59337
								15.5564	0.2111	15.1882	0.43521	14.8521	1.03647	15.6229	2.59353
								15.564	0.21113	15.1966	0.43543	14.8601	1.03667	15.6306	2.59318
								15.5721	0.21117	15.2045	0.43566	14.8674	1.03688	15.6375	2.59271
								15.5803	0.21122	15.2122	0.43588	14.8744	1.03706	15.645	2.5928
								15.5876	0.21126	15.221	0.43615	14.8821	1.03722	15.6517	2.59281
								15.5964	0.21131	15.2289	0.43642	14.89	1.03735	15.6579	2.59313
								15.6049	0.21137	15.2382	0.43667	14.8978	1.03743	15.6641	2.59367
								15.6125	0.21143	15.2466	0.43699	14.9055	1.03754	15.6741	2.59422
								15.6207	0.21148	15.2549	0.43728	14.9135	1.03771	15.6831	2.59509
								15.6288	0.21156	15.2635	0.43755	14.9205	1.0379	15.6932	2.59634
								15.6372	0.21164	15.2717	0.43784	14.9281	1.03808	15.7028	2.59768
								15.6456	0.21171	15.2803	0.43809	14.9362	1.03828	15.7108	2.59937
								15.6535	0.2118	15.2889	0.43838	14.9444	1.03844	15.7204	2.60117
								15.6618	0.21188	15.2968	0.43865	14.9528	1.03862	15.73	2.60262
								15.6703	0.21197	15.3058	0.43887	14.9606	1.0388	15.739	2.60402
								15.6781	0.21206	15.3129	0.4391	14.9679	1.039	15.7478	2.60518
								15.6876	0.21213	15.3208	0.43933	14.9756	1.03921	15.7562	2.60622
								15.6961	0.21219	15.3298	0.43959	14.9832	1.03942	15.7642	2.60719
								15.7051	0.21229	15.3382	0.43985	14.9909	1.03959	15.773	2.60803
								15.7131	0.21237	15.3463	0.44005	14.9989	1.03974	15.7813	2.60869
								15.7215	0.21245	15.3552	0.44028	15.0066	1.03989	15.7893	2.60928
								15.7285	0.21253	15.3644	0.44056	15.0148	1.04006	15.7972	2.6099
								15.7376	0.21258	15.3728	0.44073	15.0226	1.0403	15.8048	2.61051
								15.7466	0.21265	15.381	0.44094	15.0299	1.04054	15.8124	2.61087
								15.7551	0.21271	15.3898	0.44119	15.0371	1.04079	15.8209	2.61128
								15.7635	0.21277	15.3977	0.44146	15.0457	1.04109	15.8301	2.61154
								15.7702	0.21284	15.4063	0.44176	15.0542	1.04139	15.8377	2.61161
								15.7787	0.21292	15.4135	0.44197	15.0626	1.0417	15.8437	2.61202
								15.7868	0.21298	15.4223	0.44218	15.0709	1.04203	15.8515	2.61245
								15.7959	0.21304	15.4309	0.44244	15.0796	1.04237	15.8597	2.61309
								15.8043	0.21309	15.4391	0.44265	15.0882	1.04273	15.8662	2.61388
								15.8123	0.21314	15.4479	0.44294	15.0966	1.04307	15.875	2.6146
								15.8212	0.21322	15.4565	0.44324	15.1045	1.04336	15.8846	2.61559
								15.8291	0.21329	15.464	0.44349	15.1122	1.04368	15.8939	2.61691
								15.8366	0.21338	15.4722	0.44372	15.1202	1.04401	15.9037	2.61825
								15.8444	0.21345	15.4809	0.44396	15.1281	1.0443	15.9123	2.61997
								15.8539	0.21353	15.4893	0.44417	15.1359	1.04459	15.9215	2.62183
								15.8625	0.2136	15.4972	0.4444	15.144	1.04489	15.9302	2.62339
								15.8711	0.21366	15.5061	0.44463	15.1522	1.04516	15.9397	2.6249
								15.8795	0.21372	15.514	0.44489	15.161	1.04547	15.9489	2.62608
								15.8879	0.2138	15.5235	0.44515	15.1688	1.04578	15.9571	2.62713
								15.8959	0.2139	15.5305	0.44536	15.1772	1.04604	15.9656	2.6282
								15.9036	0.21396	15.5394	0.4456	15.1853	1.04634	15.9732	2.62893
								15.9122	0.21403	15.5479	0.44585	15.1933	1.04662	15.9811	2.62965
								15.9207	0.21407	15.5563	0.44613	15.2017	1.04686	15.9891	2.63017
								15.9304	0.21413	15.564	0.44638	15.2092	1.04708	15.997	2.63023
								15.9372	0.21418	15.573	0.44662	15.217	1.04725	16.005	2.63032
								15.9464	0.21425	15.5807	0.44689	15.2253	1.04735	16.0128	2.63026
								15.9543	0.21432	15.5891	0.44712	15.2329	1.04748	16.02	2.63006
								15.9622	0.21439	15.5977	0.44738	15.2401	1.04761	16.0268	2.63042
								15.9708	0.21446	15.606	0.44763	15.2472	1.04776	16.034	2.6308
								15.9787	0.21449	15.6144	0.44786	15.2538	1.04801	16.0404	2.63122
								15.9877	0.21455	15.6235	0.44807	15.2615	1.04823	16.0464	2.63217
								15.9951	0.21461	15.6318	0.44826	15.2696	1.04841	16.0568	2.63293
								16.0048	0.21467	15.6398	0.44842	15.2785	1.04861	16.0673	2.63403
								16.0119	0.21473	15.6472	0.44862	15.2877	1.04876	16.0755	2.63543
								16.0208	0.21479	15.6567	0.44879	15.2955	1.04895	16.087	2.63676
								16.0291	0.21484	15.6635	0.44897	15.3034	1.04922	16.095	2.63854
								16.0372	0.21492	15.6728	0.44922	15.3105	1.0495	16.1049	2.64053
								16.0458	0.21499	15.6807	0.44942	15.3172	1.04978	16.1138	2.64212
								16.0541	0.21505	15.6891	0.44964	15.3247	1.05008	16.1217	2.6438
								16.0619	0.21514	15.6965	0.44987	15.3326	1.05035	16.1316	2.64543
								16.0716	0.21522	15.7065	0.45009	15.3415	1.05065	16.1404	2.64671
								16.0789	0.21531	15.7139	0.45036	15.35	1.05101	16.1493	2.64824
								16.0876	0.21539	15.7232	0.45067	15.359	1.05141	16.1579	2.64951
								16.0948	0.21546	15.7307	0.45099	15.3675	1.05188	16.1666	2.65075
								16.1046	0.21556	15.7393	0.45132	15.3762	1.05239	16.1758	2.65224
								16.1118	0.21565	15.7476	0.45157	15.3844	1.05286	16.184	2.65329
								16.1205	0.21572	15.7561	0.45177	15.3932	1.05332	16.1929	2.65431
								16.129	0.21578	15.765	0.45202	15.4019	1.05376	16.2011	2.65529
								16.1375	0.21585	15.7751	0.45225	15.4105	1.05414	16.2108	2.65614
								16.1458	0.21591	15.782	0.4525	15.4188	1.05449	16.2192	2.65704
								16.1548	0.21597	15.7897	0.45281	15.4269	1.05484	16.2266	2.65781
								16.1615	0.21605	15.7979	0.45307	15.4354	1.05511	16.2354	2.65851
								16.1704	0.21611	15.806	0.45333	15.4431	1.05532	16.2437	2.65914
								16.1776	0.21619	15.8151	0.45354	15.4513	1.05551	16.2521	2.6596
								16.1869	0.21624	15.8252	0.45379	15.4592	1.05571	16.26	2.65992
								16.1961	0.2163	15.8334	0.45417	15.4666	1.05594	16.2683	2.66039
								16.2036	0.21635	15.8422	0.45464	15.4736	1.05619	16.2752	2.66083
								16.2124	0.21643	15.851	0.45517	15.481	1.05644	16.2832	2.66146
								16.2199	0.21649	15.8596	0.45579	15.4896	1.05672	16.291	2.66214
								16.2289	0.21656	15.87	0.45638	15.4982	1.05703	16.2996	2.66268
								16.2371	0.21661	15.8804	0.45698	15.5066	1.05738	16.3074	2.66332
								16.2457	0.21665	15.8917	0.45757	15.5156	1.05776	16.3171	2.66398
								16.2541	0.21671	15.904	0.45806	15.5237	1.05816	16.3256	2.66477
								16.2624	0.21675	15.915	0.45852	15.5323	1.05857	16.3343	2.66576
								16.2704	0.21681	15.9241	0.45889	15.5415	1.05895	16.3428	2.66675
								16.2787	0.21686	15.9334	0.45914	15.5498	1.05931	16.3511	2.66781
								16.2872	0.21694	15.9384	0.45932	15.5575	1.05963	16.3595	2.66901
								16.2948	0.217	15.9443	0.45936	15.5655	1.05991	16.3679	2.67005
								16.3026	0.21706	15.9513	0.45933	15.574	1.06017	16.3763	2.67102
								16.3121	0.21712	15.9572	0.45926	15.5822	1.06042	16.3858	2.67202
								16.3201	0.21719	15.9655	0.45917	15.5899	1.06063	16.394	2.67298
								16.3293	0.21726	15.9728	0.45912	15.5974	1.06083	16.4027	2.67415
								16.3371	0.21731	15.9804	0.45912	15.6051	1.061	16.4112	2.67527
								16.3454	0.21739	15.9877	0.45914	15.6133	1.06114	16.4191	2.67617
								16.3538	0.21745	15.9949	0.45925	15.6212	1.06122	16.4275	2.67708
								16.3621	0.21752	16.0028	0.45944	15.6292	1.06128	16.4377	2.67793
								16.3702	0.21758	16.0101	0.45962	15.6363	1.06141	16.446	2.67871
								16.3789	0.21764	16.0175	0.45982	15.6431	1.06158	16.4535	2.67953
								16.3871	0.21772	16.0266	0.46003	15.6501	1.06178	16.4617	2.68051
								16.3949	0.21781	16.0349	0.46034	15.6572	1.06202	16.4701	2.68152
								16.4037	0.21787	16.0435	0.46066	15.6656	1.06228	16.4786	2.68259
								16.4115	0.21792	16.0508	0.46101	15.6749	1.06256	16.4869	2.68344
								16.4199	0.21799	16.0593	0.46141	15.6836	1.06292	16.4963	2.68457
								16.4288	0.21804	16.0687	0.46185	15.6926	1.06329	16.5049	2.68582
								16.4364	0.21809	16.0778	0.46229	15.7017	1.06375	16.5134	2.68689
								16.4436	0.21815	16.0878	0.46286	15.7097	1.06425	16.5228	2.68795
								16.4518	0.2182	16.0981	0.46346	15.718	1.06468	16.5325	2.68891
								16.4599	0.21824	16.1078	0.46413	15.7265	1.06512	16.5417	2.68978
								16.4684	0.21828	16.1179	0.46476	15.735	1.06552	16.5495	2.69058
								16.4769	0.2183	16.1291	0.46521	15.7434	1.06588	16.5569	2.69121
								16.4847	0.21834	16.1399	0.46561	15.7516	1.06625	16.5654	2.69194
								16.4929	0.2184	16.1501	0.46598	15.76	1.0666	16.5727	2.69268
								16.5003	0.21848	16.1587	0.46623	15.7681	1.06692	16.5817	2.69313
								16.5078	0.21855	16.1639	0.46647	15.7765	1.0673	16.5891	2.69362
								16.5161	0.21861	16.17	0.46662	15.7851	1.06766	16.5976	2.69412
								16.5246	0.21864	16.1773	0.46659	15.7932	1.06803	16.6059	2.6948
								16.5326	0.21867	16.1854	0.46656	15.8011	1.06844	16.6138	2.69554
								16.5413	0.2187	16.191	0.46641	15.81	1.06882	16.6224	2.69625
								16.5485	0.21871	16.1997	0.46625	15.8188	1.0692	16.6296	2.69693
								16.5548	0.21873	16.2044	0.46625	15.8275	1.06958	16.6391	2.69771
								16.5624	0.21877	16.2125	0.46627	15.8363	1.0699	16.6468	2.6982
								16.5692	0.21881	16.2198	0.46633	15.8447	1.07024	16.6554	2.69874
								16.5756	0.21886	16.2275	0.46642	15.8524	1.07058	16.6637	2.69932
								16.5841	0.21891	16.2366	0.46649	15.8605	1.07089	16.6719	2.70001
								16.5941	0.21902	16.2433	0.46658	15.8681	1.07123	16.6796	2.70096
								16.6036	0.21915	16.2521	0.46676	15.8763	1.07156	16.6874	2.70164
[truncated: 5,525 more rows]

## Sheet: Fig. 3
Fig. 3f														Fig. 3g														Fig. 3h								Fig. 3i
z ̅= 3.5			z ̅= 4.3			z ̅= 5.4			z ̅= 6.2			CAN 76 (experiment)		z ̅= 3.5			z ̅= 4.3			z ̅= 5.4			z ̅= 6.2			CAN 76 (experiment)		E=Em/10		E=Em		E= 10Em		CAN 76 (experiment)		k=ks/10		k=ks		k=10ks		CAN 76 (experiment)
Strain (%)	Stress (MPa)	Stress error	Strain (%)	Stress (MPa)	Stress error	Strain (%)	Stress (MPa)	Stress error	Strain (%)	Stress (MPa)	Stress error	Strain (%)	Stress (MPa)	Strain (%)	Stress (MPa)	Stress error	Strain (%)	Stress (MPa)	Stress error	Strain (%)	Stress (MPa)	Stress error	Strain (%)	Stress (MPa)	Stress error	Strain (%)	Stress (MPa)	Strain (%)	Stress (MPa)	Strain (%)	Stress (MPa)	Strain (%)	Stress (MPa)	Strain (%)	Stress (MPa)	Strain (%)	Stress (MPa)	Strain (%)	Stress (MPa)	Strain (%)	Stress (MPa)	Strain (%)	Stress (MPa)
0	0	0	0	0	0	0	0	0	0	0	0	0.05674	0.000262824	0	0	0	0	0	0	0	0	0	0	0	0	0	0	0	0	0	0	0	0	0	0	0	0	0	0	0	0	0	0
0.5	0.00522	0.00432	0.5	0.04115	0.00421	0.5	0.10682	0.0102	0.5	0.12692	0.01	0.06448	0.00193	0.5	0.06861	0.095	0.5	0.24	0.01	0.5	1.01951	0.023	0.5	2.31248	0.062	0.01422	0.11232	0.5	1.01951	0.5	1.01951	0.5	1.01951	0.01422	0.11232	0.5	0.51512	0.5	1.01951	0.5	0.9777	0.01422	0.11232
1	0.01043	0.0101	1	0.08622	0.01	1	0.21928	0.0105	1	0.27521	0.011	0.07286	0.0035	1	0.12694	0.0102	1	0.48369	0.018	1	1.84082	0.041	1	3.02226	0.073	0.18246	0.47204	1	1.60408	1	1.84082	1	2.15883	0.18246	0.47204	1	1.17063	1	1.84082	1	1.97956	0.18246	0.47204
1.5	0.01564	0.0105	1.5	0.12983	0.0102	1.5	0.3312	0.0201	1.5	0.4264	0.0205	0.07951	0.00505	1.5	0.177	0.014	1.5	0.66171	0.035	1.5	2.40574	0.052	1.5	3.46154	0.068	0.34953	0.78697	1.5	1.90477	1.5	2.40574	1.5	3.03058	0.34953	0.78697	1.5	1.55417	1.5	2.40574	1.5	2.43283	0.34953	0.78697
2	0.02086	0.011	2	0.17199	0.0103	2	0.44043	0.021	2	0.57614	0.021	0.08857	0.00665	2	0.22168	0.0195	2	0.82355	0.053	2	2.80441	0.062	2	3.78522	0.072	0.59716	1.14739	2	2.11921	2	2.80441	2	3.72751	0.59716	1.14739	2	1.95399	2	2.80441	2	2.85589	0.59716	1.14739
2.5	0.02608	0.0112	2.5	0.21415	0.0138	2.5	0.54748	0.022	2.5	0.72443	0.023	0.09706	0.00829	2.5	0.25211	0.021	2.5	0.97614	0.04	2.5	3.09561	0.063	2.5	4.03492	0.071	0.92891	1.68768	2.5	2.28237	2.5	3.09561	2.5	4.35218	0.92891	1.68768	2.5	2.28174	2.5	3.09561	2.5	3.17667	0.92891	1.68768
3	0.03129	0.01012	3	0.25776	0.0141	3	0.65221	0.0215	3	0.87417	0.025	0.10462	0.00993	3	0.28485	0.0205	3	1.11949	0.058	3	3.33266	0.066	3	4.24993	0.083	1.5	2.27488	3	2.41989	3	3.33266	3	4.90926	1.5	2.27488	3	2.5723	3	3.33266	3	3.44631	1.5	2.27488
3.5	0.03651	0.0101	3.5	0.30138	0.0141	3.5	0.75873	0.0295	3.5	1.021	0.0301	0.11297	0.01141	3.5	0.30566	0.021	3.5	1.24896	0.063	3.5	3.5389	0.071	3.5	4.44414	0.075	2.38981	2.90972	3.5	2.53876	3.5	3.5389	3.5	5.40574	2.38981	2.90972	3.5	2.83497	3.5	3.5389	3.5	3.67411	2.38981	2.90972
4	0.04172	0.0123	4	0.34644	0.0142	4	0.86567	0.031	4	1.16492	0.031	0.12164	0.01295	4	0.32878	0.0212	4	1.38074	0.061	4	3.71814	0.074	4	4.62217	0.079	3.19431	3.31991	4	2.65065	4	3.71814	4	5.83928	3.19431	3.31991	4	3.0558	4	3.71814	4	3.86705	3.19431	3.31991
4.5	0.04693	0.01012	4.5	0.39006	0.01406	4.5	0.97435	0.0305	4.5	1.30885	0.0312	0.12973	0.01459	4.5	0.3519	0.0214	4.5	1.50559	0.068	4.5	3.87319	0.073	4.5	4.78401	0.062	4.23697	3.73223	4.5	2.74854	4.5	3.87319	4.5	6.20057	4.23697	3.73223	4.5	3.2557	4.5	3.87319	4.5	4.04138	4.23697	3.73223
5	0.05215	0.0105	5	0.43658	0.0142	5	1.07967	0.0312	5	1.44987	0.0316	0.1379	0.01608	5	0.3704	0.0216	5	1.62119	0.062	5	4.01309	0.079	5	4.93198	0.073	5.51659	4.1019	5	2.84411	5	4.01309	5	6.51756	5.51659	4.1019	5	3.41609	5	4.01309	5	4.18783	5.51659	4.1019
5.5	0.05736	0.0103	5.5	0.48165	0.0142	5.5	1.18468	0.03121	5.5	1.59088	0.032	0.14639	0.01766	5.5	0.39121	0.0214	5.5	1.7391	0.066	5.5	4.13682	0.081	5.5	5.06838	0.064	8.15047	4.6628	5.5	2.92103	5.5	4.13682	5.5	6.80193	8.15047	4.6628	5.5	3.56254	5.5	4.13682	5.5	4.32497	8.15047	4.6628
6	0.06258	0.0104	6	0.52671	0.0141	6	1.28881	0.0314	6	1.72899	0.0318	0.15432	0.01931	6	0.4097	0.0213	6	1.85239	0.069	6	4.25753	0.078	6	5.18861	0.062	10.8602	5.09005	6	2.98862	6	4.25753	6	7.056	10.8602	5.09005	6	3.68341	6	4.25753	6	4.45282	10.8602	5.09005
6.5	0.06779	0.011	6.5	0.57178	0.0143	6.5	1.3964	0.0305	6.5	1.8671	0.0314	0.16284	0.0209	6.5	0.43051	0.0217	6.5	1.95874	0.065	6.5	4.37658	0.079	6.5	5.29727	0.053	14.2062	5.56777	6.5	3.05156	6.5	4.37658	6.5	7.29141	14.2062	5.56777	6.5	3.79266	6.5	4.37658	6.5	4.57137	14.2062	5.56777
7	0.07301	0.0102	7	0.6183	0.0142	7	1.50578	0.0341	7	2.00085	0.0321	0.17129	0.02259	7	0.44901	0.0207	7	2.05816	0.071	7	4.48656	0.0832	7	5.39669	0.072	17.8685	6.00355	7	3.11216	7	4.48656	7	7.49653	17.8685	6.00355	7	3.88564	7	4.48656	7	4.69224	17.8685	6.00355
7.5	0.07823	0.0105	7.5	0.66482	0.01432	7.5	1.61447	0.0325	7.5	2.13314	0.0319	0.17911	0.02418	7.5	0.4675	0.023	7.5	2.14601	0.075	7.5	4.59475	0.084	7.5	5.48686	0.081	21.0521	6.3455	7.5	3.1681	7.5	4.59475	7.5	7.66669	21.0521	6.3455	7.5	3.97397	7.5	4.59475	7.5	4.79452	21.0521	6.3455
8	0.08344	0.0121	8	0.70844	0.01433	8	1.71694	0.0332	8	2.26689	0.0316	0.18866	0.02568	8	0.49062	0.0226	8	2.23156	0.078	8	4.69842	0.081	8	5.56778	0.087	22.2453	6.44573	8	3.21938	8	4.69842	8	7.78475	22.2453	6.44573	8	4.05766	8	4.69842	8	4.90145	22.2453	6.44573
8.5	0.08865	0.0112	8.5	0.75496	0.0142	8.5	1.81425	0.034	8.5	2.39773	0.0317	0.19623	0.02748	8.5	0.50912	0.0221	8.5	2.30785	0.071	8.5	4.79555	0.083	8.5	5.6487	0.089	22.5563	6.20225	8.5	3.27066	8.5	4.79555	8.5	7.92896	22.5563	6.20225	8.5	4.13669	8.5	4.79555	8.5	5.0014	22.5563	6.20225
9	0.09387	0.0115	9	0.80002	0.01423	9	1.90892	0.0325	9	2.52421	0.0312	0.20475	0.02916	9	0.52993	0.0215	9	2.38184	0.075	9	4.89243	0.091	9	5.72037	0.076			9	3.32194	9	4.89243	9	8.06419			9	4.21572	9	4.89243	9	5.10135
9.5	0.09909	0.0116	9.5	0.84655	0.01432	9.5	2.00564	0.0324	9.5	2.65069	0.0321	0.21306	0.0308	9.5	0.55073	0.0212	9.5	2.45351	0.079	9.5	4.98766	0.093	9.5	5.78973	0.101			9.5	3.37322	9.5	4.98766	9.5	8.1724			9.5	4.29475	9.5	4.98766	9.5	5.20131
10	0.1043	0.0112	10	0.89016	0.01426	10	2.09	0.0314	10	2.77862	0.0335	0.22045	0.03254	10	0.57385	0.0204	10	2.51825	0.082	10	5.07771	0.082	10	5.85678	0.105			10	3.42916	10	5.07771	10	8.27337			10	4.37844	10	5.07771	10	5.29429
												0.23022	0.03413	10.5	0.59235	0.023	10.5	2.58529	0.085	10.5	5.16175	0.083	10.5	5.92151	0.098			10.5	3.48277	10.5	5.16175	10.5	8.37656			10.5	4.45747	10.5	5.16175	10.5	5.38262
												0.23849	0.03576	11	0.61316	0.0204	11	2.65234	0.081	11	5.23985	0.0932	11	5.98394	0.104			11	3.53638	11	5.23985	11	8.4757			11	4.53185	11	5.23985	11	5.45
												0.24648	0.03749	11.5	0.63397	0.0206	11.5	2.71708	0.089	11.5	5.31364	0.081	11.5	6.04405	0.102			11.5	3.583	11.5	5.31364	11.5	8.55983			11.5	4.61089	11.5	5.31364	11.5	5.53295
												0.25515	0.03914	12	0.65709	0.022	12	2.78181	0.091	12	5.38835	0.09	12	6.10647	0.099			12	3.63427	12	5.38835	12	8.6427			12	4.68992	12	5.38835	12	5.59381
												0.26343	0.04103	12.5	0.68021	0.0215	12.5	2.84424	0.094	12.5	5.4611	0.071	12.5	6.1689	0.104			12.5	3.67157	12.5	5.4611	12.5	8.72709			12.5	4.7643	12.5	5.4611	12.5	5.64597
												0.2723	0.04305	13	0.70101	0.0231	13	2.90666	0.092	13	5.5306	0.082	13	6.2267	0.098			13	3.71352	13	5.5306	13	8.81279			13	4.84101	13	5.5306	13	5.70248
												0.28129	0.04492	13.5	0.72182	0.0213	13.5	2.96677	0.097	13.5	5.59717	0.087	13.5	6.28681	0.105			13.5	3.74616	13.5	5.59717	13.5	8.89856			13.5	4.90842	13.5	5.59717	13.5	5.75899
												0.28999	0.0471	14	0.74725	0.0235	14	3.02226	0.082	14	5.6628	0.091	14	6.34461	0.112			14	3.76946	14	5.6628	14	8.99679			14	4.9828	14	5.6628	14	5.81332
												0.2995	0.04938	14.5	0.76806	0.0214	14.5	3.07775	0.091	14.5	5.72601	0.094	14.5	6.4001	0.109			14.5	3.71819	14.5	5.72601	14.5	9.0847			14.5	5.04789	14.5	5.72601	14.5	5.86331
												0.30958	0.05161	15	0.79118	0.0202	15	3.13555	0.095	15	5.7905	0.097	15	6.45558	0.114			15	3.53172	15	5.7905	15	9.17586			15	5.11995	15	5.7905	15	5.91764
												0.31895	0.05398	15.5	0.81199	0.023	15.5	3.18641	0.098	15.5	5.85255	0.102	15.5	6.50876	0.103					15.5	5.85255	15.5	9.26983			15.5	5.18271	15.5	5.85255	15.5	5.97633
												0.32956	0.05606	16	0.83511	0.0217	16	3.24421	0.092	16	5.91747	0.098	16	6.55962	0.105					16	5.91747	16	9.36166			16	5.25245	16	5.91747	16	6.03284
												0.34088	0.05806	16.5	0.85592	0.0219	16.5	3.29508	0.087	16.5	5.98094	0.104	16.5	6.60355	0.112					16.5	5.98094	16.5	9.44998			16.5	5.31753	16.5	5.98094	16.5	6.08717
												0.34958	0.05992	17	0.87904	0.0203	17	3.34132	0.089	17	6.04184	0.11	17	6.64517	0.115					17	6.04184	17	9.53481			17	5.37797	17	6.04184	17	6.13933
												0.35927	0.06156	17.5	0.90216	0.0235	17.5	3.39218	0.091	17.5	6.10035	0.097	17.5	6.6891	0.121					17.5	6.10035	17.5	9.61744			17.5	5.4477	17.5	6.10035	17.5	6.19367
												0.3655	0.06311	18	0.92528	0.0208	18	3.43611	0.095	18	6.1597	0.104	18	6.71684	0.105					18	6.1597	18	9.69325			18	5.51511	18	6.1597	18	6.25452
												0.37399	0.06457	18.5	0.94609	0.0231	18.5	3.48004	0.093	18.5	6.21825	0.095	18.5	6.73302	0.124					18.5	6.21825	18.5	9.76918			18.5	5.57555	18.5	6.21825	18.5	6.30727
												0.37968	0.06575	19	0.96689	0.0205	19	3.52165	0.092	19	6.27512	0.103	19	6.71684	0.114					19	6.27512	19	9.84522			19	5.64529	19	6.27512	19	6.34146
												0.38792	0.06689	19.5	0.99001	0.021	19.5	3.56327	0.098	19.5	6.33145	0.105	19.5	6.64748	0.105					19.5	6.33145	19.5	9.92319			19.5	5.71037	19.5	6.33145	19.5	6.24581
												0.3945	0.06791	20	1.01313	0.0215	20	3.60489	0.102	20	6.38041	0.113								20	6.38041	20	10.0035			20	5.75681	20	6.38041
												0.40316	0.06892	20.5	1.03394	0.0207	20.5	3.63725	0.099	20.5	6.43417	0.131								20.5	6.43417	20.5	10.0859			20.5	5.82202	20.5	6.43417
												0.40953	0.07012	21	1.05706	0.023	21	3.67193	0.105	21	6.47938	0.121								21	6.47938	21	10.1617			21	5.87635	21	6.47938
												0.41802	0.07124	21.5	1.07556	0.0205	21.5	3.69737	0.11	21.5	6.52417	0.113								21.5	6.52417	21.5	10.2299			21.5	5.90678	21.5	6.52417
												0.42456	0.07249	22	1.09868	0.0219	22	3.71586	0.104	22	6.54527	0.123								22	6.54527	22	10.2976			22	5.96763	22	6.54527
												0.4339	0.07382	22.5	1.11949	0.0215	22.5	3.72049	0.112	22.5	6.41141	0.132								22.5	6.41141	22.5	10.3734			22.5	6.00893	22.5	6.41141
												0.44154	0.07513	23	1.14261	0.0213	23	3.69737	0.098													23	10.4489			23	6.06544
												0.44914	0.07649	23.5	1.16341	0.0201	23.5	3.63494	0.102													23.5	10.5202			23.5	6.12412
												0.45639	0.0779	24	1.18422	0.02																24	10.5885			24	6.18497
												0.46524	0.07931	24.5	1.20503	0.0215																24.5	10.6531			24.5	6.24148
												0.4728	0.08083	25	1.22815	0.0206																25	10.718			25	6.30016
												0.48133	0.08231	25.5	1.26	0.023																25.5	10.7946			25.5	6.35667
												0.48854	0.08385	26	1.27	0.0216																26	10.8709			26	6.41318
												0.4983	0.08552	26.5	1.28	0.025																26.5	10.95			26.5	6.46317
												0.50591	0.08721	27	1.25	0.0241																27	11.0229			27	6.4936
												0.51351	0.08888	27.5	1.1	0.021																27.5	11.0989			27.5	6.4849
												0.52267	0.09062																			28	11.1764			28	6.36971
												0.53137	0.09247																			28.5	11.0498
												0.54	0.09442
												0.54817	0.09641
												0.5561	0.09846
												0.56603	0.10057
												0.5759	0.10272
												0.58492	0.10486
												0.595	0.10698
												0.60458	0.10908
												0.61445	0.11122
												0.62351	0.11317
												0.63125	0.11494
												0.63942	0.11661
												0.64791	0.1182
												0.65516	0.11966
												0.66259	0.12096
												0.67016	0.12224
												0.67797	0.12345
												0.68505	0.12468
												0.69247	0.12589
												0.70043	0.12717
												0.70786	0.12854
												0.71529	0.12997
												0.72409	0.13138
												0.73156	0.13287
												0.73987	0.13449
												0.74797	0.13602
												0.75614	0.13766
												0.76374	0.13936
												0.77272	0.14094
												0.78019	0.14251
												0.78868	0.14411
												0.79748	0.14563
												0.80459	0.14727
												0.81272	0.14889
												0.82086	0.15043
												0.82896	0.15213
												0.83819	0.15381
												0.84544	0.15538
												0.8546	0.15715
												0.86259	0.15892
												0.87091	0.16062
												0.8783	0.16243
												0.88735	0.16416
												0.89602	0.16589
												0.90341	0.16773
												0.91246	0.16944
												0.9206	0.17121
												0.92834	0.17301
												0.93775	0.17479
												0.94518	0.1766
												0.95416	0.17849
												0.96162	0.18033
												0.97061	0.18211
												0.97913	0.18403
												0.98673	0.1858
												0.9959	0.18772
												1.003	0.18968
												1.0122	0.19157
												1.01977	0.19346
												1.02847	0.19526
												1.03798	0.19705
												1.04562	0.19889
												1.05429	0.20075
												1.06154	0.20263
												1.0702	0.20451
												1.07866	0.2063
												1.08665	0.20806
												1.09581	0.20982
												1.10345	0.2116
												1.11158	0.21344
												1.11986	0.21527
												1.12891	0.21702
												1.13701	0.21884
												1.14518	0.22055
												1.15314	0.22237
												1.16195	0.22422
												1.17012	0.22603
												1.17825	0.22796
												1.18724	0.22984
												1.19523	0.23166
												1.20336	0.23348
												1.21199	0.23533
												1.22034	0.23716
												1.22844	0.23904
												1.23626	0.24088
												1.24474	0.24273
												1.25355	0.24455
												1.2619	0.24624
												1.27035	0.24802
												1.27905	0.24987
												1.28701	0.25175
												1.29514	0.25364
												1.30377	0.25548
												1.31159	0.25727
												1.32004	0.25905
												1.32857	0.26079
												1.33688	0.26262
												1.34533	0.26448
												1.35297	0.26618
												1.36146	0.26799
												1.3703	0.26982
												1.3784	0.27161
												1.38657	0.27339
												1.39502	0.27515
												1.40408	0.27697
												1.41288	0.27885
												1.4195	0.28065
												1.42738	0.28256
												1.43591	0.28454
												1.44418	0.28637
												1.45324	0.28827
												1.46187	0.29015
												1.47021	0.29204
												1.4787	0.29396
												1.48769	0.29584
												1.49674	0.29766
												1.50413	0.29951
												1.51195	0.30122
												1.5215	0.30306
												1.52804	0.30501
												1.53649	0.30674
												1.54466	0.30854
												1.55312	0.31033
												1.5627	0.31213
												1.57048	0.31396
												1.57897	0.31576
												1.58636	0.31755
												1.59524	0.31947
												1.60373	0.32126
												1.61183	0.32299
												1.62017	0.32486
												1.6288	0.32666
												1.63715	0.32857
												1.64493	0.33046
												1.65321	0.33225
												1.66138	0.33408
												1.66969	0.33586
												1.6785	0.33754
												1.68631	0.33922
												1.69392	0.34085
												1.70205	0.34244
												1.71015	0.34408
												1.71779	0.34569
												1.72557	0.34732
												1.73406	0.34905
												1.74216	0.35082
												1.75033	0.35261
												1.75829	0.35446
												1.76745	0.35629
												1.77544	0.35809
												1.7841	0.35981
												1.79238	0.36138
												1.80055	0.36293
												1.80798	0.36432
												1.81487	0.36559
												1.8223	0.36698
												1.82902	0.36837
												1.83663	0.3699
												1.84264	0.37156
												1.85233	0.37328
												1.86046	0.37526
												1.87076	0.37738
												1.87992	0.3795
												1.88791	0.3818
												1.8976	0.38413
												1.9063	0.38635
												1.91511	0.38866
												1.92345	0.39073
												1.93226	0.39273
												1.94096	0.39479
												1.94927	0.39661
												1.9579	0.39844
												1.96625	0.40034
												1.97438	0.40215
												1.98248	0.40406
												1.98977	0.40594
												1.99826	0.40765
												2.00671	0.40939
												2.01453	0.41095
												2.02337	0.41242
												2.03097	0.41391
												2.0384	0.41527
												2.04494	0.41669
												2.05219	0.4182
												2.05909	0.41979
												2.06599	0.42156
												2.07515	0.42348
												2.08452	0.42556
												2.0941	0.42781
												2.10309	0.43008
												2.11299	0.43253
												2.12258	0.4351
												2.13103	0.43758
												2.13973	0.43996
												2.14854	0.44219
												2.15777	0.44431
												2.16657	0.44647
												2.17457	0.44847
												2.1827	0.45049
												2.19168	0.45258
												2.20056	0.45444
												2.20919	0.45628
												2.21701	0.45802
												2.22532	0.45982
												2.23292	0.46168
												2.24017	0.46339
												2.24739	0.46493
												2.25644	0.46652
												2.2649	0.46794
												2.27236	0.4692
												2.28014	0.47049
												2.28704	0.47188
												2.29446	0.47345
												2.30136	0.4752
												2.30826	0.47687
												2.31657	0.47887
												2.32573	0.48089
												2.33616	0.48298
												2.34451	0.48532
												2.35508	0.48774
												2.3629	0.4903
												2.37259	0.49278
												2.38179	0.49513
												2.38996	0.49734
												2.39933	0.49964
												2.40796	0.50179
												2.41662	0.50399
												2.42603	0.50616
												2.43293	0.50815
												2.44315	0.51022
												2.45097	0.51228
												2.45977	0.5144
												2.46759	0.51653
												2.47555	0.51848
												2.48542	0.52047
												2.49394	0.52232
												2.50221	0.52403
												2.51021	0.52569
												2.51905	0.52733
												2.52648	0.52878
												2.53373	0.53003
												2.54045	0.53115
												2.54841	0.5322
												2.55477	0.53336
												2.56025	0.53462
												2.5668	0.53598
												2.57422	0.53762
												2.58147	0.53933
												2.59134	0.5413
												2.59987	0.54332
												2.61044	0.54552
												2.61928	0.54805
												2.62936	0.55055
												2.63789	0.5532
												2.64616	0.55572
												2.65663	0.55816
												2.66508	0.56054
												2.67431	0.56287
												2.68277	0.56496
												2.692	0.56721
												2.7001	0.56942
												2.70898	0.57143
												2.71764	0.57348
												2.72539	0.5754
												2.73515	0.5774
												2.74378	0.57932
												2.75159	0.58114
												2.76022	0.58303
												2.76981	0.58499
												2.77724	0.58682
												2.78622	0.58869
												2.79351	0.59045
												2.80284	0.59235
												2.81013	0.59421
												2.81915	0.59596
												2.8271	0.59777
												2.83573	0.59946
												2.84443	0.60116
												2.85324	0.60282
												2.86088	0.60439
												2.86848	0.60596
												2.87609	0.60766
												2.88454	0.60921
												2.89183	0.61082
												2.89979	0.61242
												2.90757	0.61406
												2.91637	0.61583
												2.92419	0.61749
												2.93215	0.61916
												2.94095	0.62097
												2.94912	0.62263
												2.9569	0.62424
												2.96416	0.62597
												2.97229	0.6277
												2.98021	0.62947
												2.98785	0.63127
												2.99648	0.63313
												3.00536	0.63509
												3.01402	0.63701
												3.02195	0.63886
												3.03118	0.64091
												3.03913	0.64321
												3.04741	0.64538
												3.05523	0.64754
												3.06386	0.64975
												3.07464	0.65201
												3.08335	0.65418
												3.09095	0.65641
												3.10135	0.65886
												3.11125	0.66142
												3.11942	0.6638
												3.1277	0.666
												3.13778	0.66823
												3.14736	0.6705
												3.15581	0.67275
												3.16487	0.6749
												3.173	0.67706
												3.18199	0.67932
												3.19118	0.68145
												3.20006	0.68352
												3.20833	0.68561
												3.21877	0.68766
												3.22835	0.68957
												3.23631	0.69136
												3.24409	0.69312
												3.25201	0.69485
												3.25912	0.69649
												3.2669	0.69804
												3.27539	0.69946
												3.28264	0.70086
												3.29039	0.70229
												3.29909	0.70369
												3.30722	0.70522
												3.31483	0.70691
												3.3231	0.70852
												3.33127	0.7102
												3.33905	0.71199
												3.34786	0.71371
												3.35585	0.71559
												3.36381	0.71742
												3.37297	0.71919
												3.38199	0.72104
												3.39122	0.72284
												3.3983	0.7245
												3.40643	0.72624
												3.4151	0.72794
												3.42249	0.72958
												3.43119	0.73133
												3.43879	0.73281
												3.44742	0.73453
												3.45489	0.73638
												3.46458	0.73812
												3.4708	0.73987
												3.48	0.7418
												3.48933	0.7437
												3.49679	0.74554
												3.50475	0.74735
												3.51374	0.74899
												3.52279	0.75089
												3.52969	0.75261
												3.53747	0.75439
												3.54557	0.75621
												3.55427	0.75809
												3.56205	0.75988
												3.57192	0.76176
												3.57885	0.76373
												3.58783	0.76578
												3.59618	0.7679
												3.60569	0.77004
												3.61457	0.77242
												3.62338	0.77469
												3.63208	0.7771
												3.64177	0.77968
												3.65185	0.78232
												3.66157	0.78494
												3.67098	0.78743
												3.6812	0.78966
												3.69146	0.79189
												3.70069	0.79389
												3.70724	0.79567
												3.71396	0.79737
												3.72152	0.79897
												3.72867	0.80024
												3.73677	0.80144
												3.74292	0.80253
												3.75233	0.80372
												3.7587	0.80523
												3.76718	0.80664
												3.77511	0.80825
												3.78278	0.80982
												3.79102	0.81143
												3.79901	0.81317
												3.80729	0.81505
												3.81493	0.81694
												3.822	0.819
												3.8312	0.82107
												3.83983	0.82311
												3.84991	0.82534
												3.85932	0.82766
												3.86759	0.83023
												3.87665	0.83301
												3.88634	0.8356
												3.89677	0.83811
												3.9072	0.8404
												3.91781	0.84253
												3.92669	0.84462
												3.93324	0.84663
												3.93978	0.8484
												3.94721	0.84996
												3.9541	0.85127
												3.96224	0.85251
												3.96896	0.8537
												3.97688	0.85494
												3.98455	0.85628
												3.99297	0.85772
												4.00061	0.85926
												4.00751	0.86081
												4.01547	0.8625
												4.02427	0.86425
												4.03156	0.86596
												4.03969	0.86756
												4.04903	0.8693
												4.05614	0.87104
												4.06445	0.8728
												4.07184	0.87454
												4.08019	0.87619
												4.0885	0.87789
												4.09611	0.87963
												4.10456	0.88128
												4.1129	0.88315
												4.12086	0.88504
												4.1302	0.88689
												4.13713	0.88878
												4.14629	0.8907
												4.15411	0.89259
												4.16277	0.89462
												4.1702	0.89654
												4.17901	0.89835
												4.18682	0.90029
												4.19655	0.902
												4.2043	0.90379
												4.21229	0.90559
												4.22039	0.90733
												4.22838	0.90922
												4.23775	0.91109
												4.24515	0.91281
												4.25317	0.91461
												4.26209	0.91655
												4.27135	0.91838
												4.27878	0.92028
												4.28656	0.92206
												4.29661	0.92384
												4.30389	0.92573
												4.31238	0.9274
												4.3196	0.92909
												4.3283	0.9309
												4.33661	0.93273
												4.34524	0.93452
												4.35323	0.93642
												4.36101	0.93834
												4.36982	0.94038
												4.37799	0.94243
												4.38644	0.9445
												4.39532	0.94663
												4.40345	0.94876
												4.41159	0.95076
												4.42057	0.95278
												4.42821	0.95471
												4.43772	0.9567
												4.44483	0.95863
												4.45417	0.96052
												4.46216	0.96251
												4.4703	0.96436
												4.47843	0.96622
												4.48706	0.96809
												4.49594	0.97005
												4.50386	0.97198
												4.51185	0.97383
												4.52034	0.97567
												4.52897	0.97755
												4.5375	0.97934
												4.54457	0.98109
												4.55391	0.98294
												4.5619	0.98477
												4.57039	0.98661
												4.57919	0.9885
												4.58719	0.99033
												4.59515	0.99241
												4.60378	0.99435
												4.6123	0.99629
												4.62058	0.99835
												4.62981	1.00031
												4.63723	1.00223
												4.64498	1.00415
												4.65439	1.00598
												4.66341	1.00788
												4.6708	1.0097
												4.6795	1.0115
												4.6864	1.01347
												4.69573	1.01542
												4.70408	1.01732
												4.71204	1.01921
												4.72102	1.02101
												4.73004	1.02296
												4.73839	1.02492
												4.74617	1.02676
												4.75377	1.02879
												4.76222	1.03076
												4.7711	1.03275
												4.78044	1.03493
												4.78879	1.03715
												4.79883	1.0396
												4.80856	1.04224
												4.8181	1.04477
												4.82836	1.04736
												4.83933	1.0498
												4.84856	1.05199
												4.85825	1.05406
												4.86607	1.05583
												4.87331	1.05742
												4.88039	1.05894
												4.88675	1.06015
												4.89418	1.0613
												4.90196	1.06238
												4.91027	1.06336
												4.91731	1.06452
												4.92566	1.06581
												4.93326	1.06712
												4.94122	1.06863
												4.94844	1.07007
												4.95717	1.0715
												4.96488	1.07301
												4.97284	1.07449
												4.98105	1.07609
												4.98982	1.07764
												4.99675	1.07918
												5.00577	1.0807
												5.01457	1.08224
												5.02239	1.08376
												5.02978	1.08538
												5.03937	1.08702
												5.04538	1.08859
												5.05458	1.09017
												5.06285	1.09169
												5.0712	1.09336
												5.07916	1.09511
												5.08673	1.09667
												5.0956	1.09834
												5.10338	1.09996
												5.1136	1.10156
												5.11983	1.1032
												5.1292	1.1049
												5.13659	1.10662
												5.146	1.10835
												5.15339	1.11005
												5.16213	1.11153
												5.17072	1.11332
												5.17942	1.11491
												5.1877	1.11671
												5.19534	1.11838
												5.20415	1.11991
												5.21196	1.12154
												5.22183	1.12303
												5.22915	1.12459
												5.23651	1.12621
												5.24574	1.12792
												5.25211	1.12951
												5.26268	1.13121
												5.27032	1.13278
												5.27948	1.13443
												5.28712	1.13616
												5.29561	1.13773
												5.30353	1.1396
												5.31276	1.14119
												5.32019	1.14288
												5.3274	1.14448
												5.33805	1.14603
												5.34491	1.14767
												5.35538	1.14928
												5.36281	1.15084
												5.36984	1.15251
												5.37908	1.15426
												5.3865	1.15576
												5.39499	1.15746
												5.40327	1.15902
												5.41197	1.16066
												5.41971	1.16238
												5.42806	1.16404
												5.4369	1.16567
												5.445	1.16748
												5.45246	1.16908
												5.46269	1.1709
												5.46944	1.17262
												5.48005	1.17442
												5.48642	1.17623
												5.49593	1.17798
												5.50286	1.17972
												5.51291	1.1816
												5.52037	1.18341
												5.52815	1.18518
												5.53682	1.18707
												5.54523	1.18877
												5.55436	1.19058
												5.56189	1.19233
												5.57059	1.19408
												5.57908	1.196
												5.58665	1.19797
												5.59535	1.19967

## Sheet: Fig. 4
Fig. 4b								Fig. 4c			Fig. 4d			Fig. 4h			Fig. 4i
CNA-91		CNA-87		CNA-83		CNA-76			Pressure drop (kPa)	Error		Optical density	Error		Thermal conductivity (W m-1 k-1)	Error	ANF		CNA
Pore size (nm)	Log pore volume (mL g-1)	Pore size (nm)	Log pore volume (mL g-1)	Pore size (nm)	Log pore volume (mL g-1)	Pore size (nm)	Log pore volume (mL g-1)	CNA-91	0.8	0.1	Without filter	1.81	0.07	CNA-91	0.0152	0.0025	Wavelength (μm)	Transmittance (%)	Wavelength (μm)	Transmittance (%)
353183	0.29311	353183	0.20795	353528	0.14085	352811	0.05853	CNA-87	1.3	0.2	MCE filter	0.008	0.003	CNA-87	0.0287	0.0025	2.5	100	2.5	100
300194	0.27937	300194	0.19872	301038	0.13315	301021	0.04827	CNA-83	2.2	0.2	CNA filter	0.007	0.002	CNA-83	0.0299	0.002	2.5025	99.9808	2.5025	99.9859
257800	0.26418	257800	0.18272	257993	0.1235	258352	0.03777	CNA-76	2.5	0.2				CNA-76	0.0285	0.003	2.50501	99.9725	2.50501	99.9673
226104	0.26445	226104	0.19274	225993	0.12171	225750	0.03833										2.50752	99.9597	2.50752	99.966
200787	0.26435	200787	0.21133	200836	0.11981	200834	0.03897										2.51004	99.9785	2.51004	99.9836
180788	0.26794	180788	0.21932	180574	0.11197	181121	0.03839										2.51256	99.9688	2.51256	99.9862
144859	0.2597	144859	0.17059	145005	0.07838	144650	0.02873										2.51509	99.9534	2.51509	100.013
120600	0.22252	120600	0.13548	120722	0.07369	120672	0.02484										2.51762	99.9752	2.51762	100.001
100770	0.20071	100770	0.13025	100928	0.06529	100894	0.03652										2.52016	100.025	2.52016	100.015
90324.5	0.19197	90324.5	0.13231	90334.7	0.05087	90329.4	0.04129										2.5227	100.003	2.5227	100.029
72812.6	0.20123	72812.6	0.14754	72869.8	0.04315	72842.7	0.02623										2.52525	99.982	2.52525	100.014
60610.1	0.2346	60610.1	0.14433	60650.2	0.04377	60625	0.01976										2.52781	99.9899	2.52781	100.012
51944.5	0.21268	51944.5	0.14428	51948.7	0.04426	51943.7	0.01809										2.53036	100.007	2.53036	100.033
45427.3	0.1956	45427.3	0.15463	45440.9	0.04191	45425.2	0.01767										2.53293	99.9376	2.53293	99.9875
36313.8	0.27886	36313.8	0.16748	36320.9	0.0324	36290.9	0.01539										2.5355	99.9835	2.5355	100.005
30257.4	0.31126	30257.4	0.17311	30249.7	0.02966	30255.3	0.01385										2.53807	99.9718	2.53807	100.011
27921.1	0.35594	27921.1	0.17041	27925.1	0.0319	27927.1	0.01533										2.54065	99.9221	2.54065	99.9899
25924.5	0.4275	25924.5	0.16307	25924.5	0.03411	25920.5	0.01608										2.54323	99.9261	2.54323	99.9888
24201.3	0.48491	24201.3	0.15553	24195.3	0.03473	24193.9	0.01574										2.54582	99.9599	2.54582	100.057
21342.2	0.50439	21342.2	0.15189	21343.7	0.03136	21344	0.01487										2.54842	100.007	2.54842	100.036
19097.1	0.47462	19097.1	0.15561	19097.7	0.02896	19092.9	0.01819										2.55102	99.9454	2.55102	99.9718
17280.3	0.46494	17280.3	0.15903	17277.7	0.03343	17276.3	0.02445										2.55363	99.9482	2.55363	100.009
15442.9	0.4976	15442.9	0.16619	15441.3	0.03515	15442.8	0.02379										2.55624	100.04	2.55624	100.086
13956.9	0.56995	13956.9	0.19242	13959.1	0.03224	13959.5	0.01832										2.55885	100.01	2.55885	100.056
12482.2	0.65479	12482.2	0.22888	12515.8	0.02996	12514.7	0.0169										2.56148	99.943	2.56148	100.023
11313.5	0.7215	11313.5	0.24974	11314.4	0.03026	11313.2	0.01947										2.5641	99.927	2.5641	99.9726
10057.1	0.86464	10057.1	0.26496	10059	0.03094	10059	0.02188										2.56674	99.9325	2.56674	99.9623
9055.24	1.05374	9055.24	0.28752	9055.87	0.03458	9055.03	0.02735										2.56937	99.9447	2.56937	100.028
8051.15	1.24593	8051.15	0.32269	8051.48	0.04013	8051.39	0.0349										2.57202	100.019	2.57202	100.056
7247.26	1.52754	7247.26	0.37995	7246.6	0.04359	7247.6	0.03294										2.57467	99.9903	2.57467	100.033
6588.43	1.8792	6588.43	0.45609	6587.36	0.04617	6588.2	0.0274										2.57732	99.9998	2.57732	100.041
6034.11	2.19339	6034.11	0.52853	6033.55	0.05572	6038.63	0.02248										2.57998	100.031	2.57998	100.021
5570.27	2.06362	5570.27	0.56393	5570.33	0.06159	5569.96	0.02152										2.58264	100.013	2.58264	100.035
5172.92	1.72058	5172.92	0.56368	5173.24	0.05949	5172.48	0.02224										2.58532	99.9481	2.58532	100.013
4861.03	1.44933	4837.87	0.54891	5024.31	0.05642	4816.08	0.02302										2.58799	99.9728	2.58799	99.9748
3822.56	2.41793	3806.49	0.56274	4734.64	0.04682	3774.84	0.02503										2.59067	100.02	2.59067	100.046
3447.49	3.68425	3431.97	0.76432	3726.45	0.05358	3455.9	0.0158										2.59336	100.061	2.59336	100.093
2912.56	5.51806	2897.39	1.3384	3435.72	0.06068	2878.39	0.03872										2.59605	99.9941	2.59605	100.057
2505.81	6.30584	2491.36	2.17618	2879.79	0.08877	2479.39	0.03888										2.59875	100.004	2.59875	100.018
2083.52	6.41471	2071.73	4.03368	2468.07	0.15536	2062.54	0.012										2.60146	99.9907	2.60146	100.007
1613.08	5.79721	1606.07	5.6624	2056.06	0.21808	1593.47	0.05141										2.60417	100.028	2.60417	100.054
1320.59	4.73967	1316.5	5.52716	1599.36	0.33765	1314.29	0.06508										2.60688	99.9969	2.60688	100.055
1048.22	4.1384	1046.05	4.70482	1305.28	0.49848	1046.04	0.06846										2.6096	100.01	2.6096	100.072
831.965	3.59022	830.805	3.96063	1047.79	0.81194	827.8	0.11871										2.61233	100.029	2.61233	100.038
676.586	3.09309	675.914	3.33408	830.998	1.00383	677.177	0.19502										2.61506	100.022	2.61506	100.033
552.972	2.75599	552.572	2.8687	673.644	1.08814	550.401	0.26858										2.6178	99.9997	2.6178	100.049
433.136	2.41006	432.919	2.49552	552.131	1.25161	434.101	0.43945										2.62055	100.002	2.62055	100.065
349.118	2.08526	348.992	2.11405	432.783	1.48268	349.908	0.89064										2.62329	100.015	2.62329	100.053
282.949	1.77532	282.873	1.73366	350.452	1.57074	283.775	1.38247										2.62605	100.036	2.62605	100.041
226.868	1.6197	226.823	1.61782	283.564	1.57948	227.199	1.8068										2.62881	99.9922	2.62881	100.026
183.238	1.54095	183.211	1.50841	226.669	1.54342	183.426	1.96355										2.63158	99.9998	2.63158	100.042
151.141	1.34089	151.124	1.25891	183.49	1.39814	151.067	1.84323										2.63435	100.012	2.63435	100.042
120.935	1.19391	120.925	1.20542	151.041	1.26038	120.884	1.55937										2.63713	99.9883	2.63713	99.9644
95.3876	1.11468	95.3817	1.09878	120.972	1.1544	95.4254	1.3405										2.63992	100.007	2.63992	100.006
77.1349	1.08099	77.1312	0.97191	95.4064	1.00253	77.1038	1.24969										2.64271	100.032	2.64271	100.035
69.0245	0.9959	69.0217	0.90796	77.1541	0.91915	69.0375	1.10066										2.6455	100.006	2.6455	100.016
62.4976	0.84695	62.4952	0.78303	69.0605	0.83588	62.5036	0.93412										2.64831	100.018	2.64831	100.059
55.7773	0.71167	55.7755	0.66155	62.5123	0.74657	55.7249	0.82556										2.65111	100.022	2.65111	100.044
50.3416	0.6535	50.3402	0.59334	55.7769	0.68044	50.3541	0.77997										2.65393	99.9822	2.65393	99.9949
40.2604	0.7516	40.2595	0.7109	50.3381	0.64537	40.2621	0.781										2.65675	99.9665	2.65675	99.9851
32.3954	0.63552	32.3948	0.54752	40.2759	0.65014	32.403	0.61868										2.65957	99.9866	2.65957	99.9582
26.2968	0.43447	26.2964	0.31476	32.4073	0.57086	26.2945	0.46262										2.66241	99.9315	2.66241	99.9582
23.4202	0.45441	23.4199	0.3268	26.2964	0.47274	23.4096	0.51689										2.66525	99.9467	2.66525	100.04
21.0981	0.37435	21.0979	0.28605	23.4218	0.48241	21.1183	0.47363										2.66809	99.9366	2.66809	100.011
19.9555	0.32306	19.9553	0.24737	21.1095	0.47336	19.9388	0.41735										2.67094	99.904	2.67094	99.9774
18.8934	0.28704	18.8932	0.21348	19.9534	0.44952	18.8934	0.35889										2.6738	99.9149	2.6738	99.9352
17.1189	0.24956	17.1187	0.13566	18.9071	0.41872	17.1183	0.26946										2.67666	99.9159	2.67666	99.9235
13.7307	0.22442	13.7306	0.05414	17.1115	0.35513	13.7315	0.21427										2.67953	99.932	2.67953	100.027
11.0566	0.13153	11.0565	0.01225	13.7308	0.31119	11.0545	0.19713										2.6824	99.9021	2.6824	99.9111
9.05867	0.05663	9.05862	3.71087e-06	11.049	0.34743	9.05684	0.06113										2.68528	99.9146	2.68528	99.9077
7.23736	0.02762	7.23732	0	9.05682	0.27444	7.23739	0										2.68817	99.9561	2.68817	99.9545
6.03022	0.01463	6.03019	0	7.23755	0.12884	6.03	0										2.69107	99.9486	2.69107	99.9191
5.48173	0.0095	5.48171	0	6.03039	0.12584	5.48169	0										2.69397	99.9138	2.69397	99.8423
				5.48202	0.12844												2.69687	99.9082	2.69687	99.9148
																	2.69978	99.9505	2.69978	99.8812
																	2.7027	99.927	2.7027	99.9008
																	2.70563	99.9286	2.70563	99.862
																	2.70856	99.8808	2.70856	99.8689
																	2.7115	99.7854	2.7115	99.7985
																	2.71444	99.8159	2.71444	99.7267
																	2.71739	99.8248	2.71739	99.6316
																	2.72035	99.7417	2.72035	99.5152
																	2.72331	99.6751	2.72331	99.588
																	2.72628	99.623	2.72628	99.5556
																	2.72926	99.5265	2.72926	99.4692
																	2.73224	99.4737	2.73224	99.4079
																	2.73523	99.3936	2.73523	99.3332
																	2.73823	99.2727	2.73823	99.2144
																	2.74123	99.2362	2.74123	99.1599
																	2.74424	99.1972	2.74424	99.1479
																	2.74725	99.1506	2.74725	99.088
																	2.75028	99.0619	2.75028	98.9791
																	2.7533	98.9582	2.7533	98.8963
																	2.75634	98.9289	2.75634	98.7865
																	2.75938	98.9159	2.75938	98.6972
																	2.76243	98.8762	2.76243	98.5708
																	2.76549	98.7837	2.76549	98.4598
																	2.76855	98.7303	2.76855	98.4019
																	2.77162	98.6775	2.77162	98.2757
																	2.77469	98.7103	2.77469	98.2267
																	2.77778	98.6887	2.77778	98.091
																	2.78087	98.661	2.78087	97.9499
																	2.78396	98.5865	2.78396	97.8448
																	2.78707	98.5381	2.78707	97.6646
																	2.79018	98.5092	2.79018	97.5786
																	2.7933	98.4962	2.7933	97.4612
																	2.79642	98.4682	2.79642	97.3466
																	2.79955	98.4177	2.79955	97.207
																	2.80269	98.2888	2.80269	96.8858
																	2.80584	98.2792	2.80584	96.8449
																	2.80899	98.2665	2.80899	96.7016
																	2.81215	98.1993	2.81215	96.5055
																	2.81532	98.1395	2.81532	96.3143
																	2.81849	98.0537	2.81849	96.0918
																	2.82167	97.9906	2.82167	95.8989
																	2.82486	97.9971	2.82486	95.7626
																	2.82805	97.9506	2.82805	95.5392
																	2.83126	97.8911	2.83126	95.3165
																	2.83447	97.8505	2.83447	95.0986
																	2.83768	97.7824	2.83768	94.8565
																	2.84091	97.7708	2.84091	94.6615
																	2.84414	97.6808	2.84414	94.4281
																	2.84738	97.6383	2.84738	94.187
																	2.85063	97.602	2.85063	93.964
																	2.85388	97.5331	2.85388	93.6739
																	2.85714	97.53	2.85714	93.4749
																	2.86041	97.5159	2.86041	93.242
																	2.86369	97.495	2.86369	92.9752
																	2.86697	97.4603	2.86697	92.7001
																	2.87026	97.4296	2.87026	92.4929
																	2.87356	97.4058	2.87356	92.2637
																	2.87687	97.4047	2.87687	92.0466
																	2.88018	97.3527	2.88018	91.7685
																	2.88351	97.3023	2.88351	91.5236
																	2.88684	97.3087	2.88684	91.275
																	2.89017	97.2757	2.89017	91.0074
																	2.89352	97.2614	2.89352	90.7891
																	2.89687	97.2541	2.89687	90.5552
																	2.90023	97.2044	2.90023	90.3061
																	2.9036	97.1756	2.9036	90.1145
																	2.90698	97.1023	2.90698	89.8372
																	2.91036	97.0424	2.91036	89.558
																	2.91375	97.0007	2.91375	89.3375
																	2.91715	96.9493	2.91715	89.0994
																	2.92056	96.9432	2.92056	88.9304
																	2.92398	96.8961	2.92398	88.7006
																	2.9274	96.8808	2.9274	88.4702
																	2.93083	96.8357	2.93083	88.2542
																	2.93427	96.871	2.93427	88.0505
																	2.93772	96.8323	2.93772	87.8472
																	2.94118	96.7699	2.94118	87.6267
																	2.94464	96.7164	2.94464	87.4308
																	2.94811	96.6534	2.94811	87.2204
																	2.95159	96.658	2.95159	87.1119
																	2.95508	96.6294	2.95508	86.9501
																	2.95858	96.5203	2.95858	86.7407
																	2.96209	96.4439	2.96209	86.5782
																	2.9656	96.3811	2.9656	86.4388
																	2.96912	96.2288	2.96912	86.2496
																	2.97265	96.1243	2.97265	86.1701
																	2.97619	95.9623	2.97619	85.9811
																	2.97974	95.8018	2.97974	85.8616
																	2.98329	95.6367	2.98329	85.736
																	2.98686	95.4479	2.98686	85.6205
																	2.99043	95.222	2.99043	85.4893
																	2.99401	95.0388	2.99401	85.3521
																	2.9976	94.8457	2.9976	85.2458
																	3.0012	94.6876	3.0012	85.159
																	3.00481	94.5862	3.00481	85.0431
																	3.00842	94.5602	3.00842	84.9703
																	3.01205	94.5298	3.01205	84.9096
																	3.01568	94.5284	3.01568	84.8527
																	3.01932	94.6008	3.01932	84.8184
																	3.02297	94.7083	3.02297	84.7472
																	3.02663	94.7754	3.02663	84.7702
																	3.0303	94.8398	3.0303	84.8404
																	3.03398	94.9304	3.03398	84.8221
																	3.03767	94.9697	3.03767	84.8409
																	3.04136	95.0066	3.04136	84.9107
																	3.04507	95.0761	3.04507	84.9539
																	3.04878	95.1595	3.04878	85.0089
																	3.0525	95.2799	3.0525	85.0974
																	3.05623	95.4009	3.05623	85.1656
																	3.05998	95.4344	3.05998	85.2495
																	3.06373	95.4973	3.06373	85.3795
																	3.06748	95.5752	3.06748	85.4785
																	3.07125	95.6445	3.07125	85.5694
																	3.07503	95.7217	3.07503	85.6762
																	3.07882	95.8063	3.07882	85.7921
																	3.08261	95.8708	3.08261	85.9397
																	3.08642	95.9533	3.08642	86.1091
																	3.09023	96.0531	3.09023	86.2224
																	3.09406	96.1101	3.09406	86.3926
																	3.09789	96.1616	3.09789	86.5794
																	3.10174	96.2221	3.10174	86.7405
																	3.10559	96.2642	3.10559	86.8998
																	3.10945	96.3426	3.10945	87.0828
																	3.11333	96.366	3.11333	87.2819
																	3.11721	96.4527	3.11721	87.4937
																	3.1211	96.5151	3.1211	87.6724
																	3.125	96.5518	3.125	87.8908
																	3.12891	96.647	3.12891	88.1251
																	3.13283	96.7294	3.13283	88.3375
																	3.13676	96.7804	3.13676	88.5503
																	3.1407	96.8357	3.1407	88.8078
																	3.14465	96.8922	3.14465	88.9938
																	3.14861	96.9438	3.14861	89.1867
																	3.15259	96.9525	3.15259	89.4001
																	3.15657	96.9798	3.15657	89.6537
																	3.16056	96.9716	3.16056	89.8576
																	3.16456	96.9652	3.16456	90.0597
																	3.16857	96.9402	3.16857	90.2722
																	3.17259	96.9577	3.17259	90.4814
																	3.17662	96.9593	3.17662	90.7146
																	3.18066	96.9972	3.18066	90.9348
																	3.18471	97.0196	3.18471	91.1367
																	3.18878	97.085	3.18878	91.3707
																	3.19285	97.0994	3.19285	91.5852
																	3.19693	97.0997	3.19693	91.7611
																	3.20102	97.1598	3.20102	91.9977
																	3.20513	97.2098	3.20513	92.1833
																	3.20924	97.2342	3.20924	92.3812
																	3.21337	97.209	3.21337	92.5689
																	3.2175	97.2369	3.2175	92.7726
																	3.22165	97.137	3.22165	92.909
																	3.22581	97.1194	3.22581	93.0644
																	3.22997	97.1138	3.22997	93.2612
																	3.23415	97.1246	3.23415	93.4369
																	3.23834	97.1806	3.23834	93.6183
																	3.24254	97.224	3.24254	93.7885
																	3.24675	97.226	3.24675	93.8993
																	3.25098	97.2019	3.25098	94.0633
																	3.25521	97.2055	3.25521	94.2179
																	3.25945	97.2248	3.25945	94.3652
																	3.26371	97.2154	3.26371	94.5275
																	3.26797	97.1867	3.26797	94.6416
																	3.27225	97.2172	3.27225	94.7833
																	3.27654	97.236	3.27654	94.9369
																	3.28084	97.2523	3.28084	95.0931
																	3.28515	97.2983	3.28515	95.1977
																	3.28947	97.3442	3.28947	95.3307
																	3.29381	97.4085	3.29381	95.5206
																	3.29815	97.5054	3.29815	95.647
																	3.30251	97.5542	3.30251	95.7629
																	3.30688	97.6481	3.30688	95.9099
																	3.31126	97.702	3.31126	96.0466
																	3.31565	97.7747	3.31565	96.1458
																	3.32005	97.818	3.32005	96.2536
																	3.32447	97.8235	3.32447	96.3557
																	3.32889	97.8795	3.32889	96.4583
																	3.33333	97.9876	3.33333	96.5389
																	3.33778	98.0842	3.33778	96.5979
																	3.34225	98.179	3.34225	96.6685
																	3.34672	98.2655	3.34672	96.7162
																	3.35121	98.3437	3.35121	96.697
																	3.3557	98.3807	3.3557	96.6212
																	3.36022	98.384	3.36022	96.4198
																	3.36474	98.3635	3.36474	96.0633
																	3.36927	98.2911	3.36927	95.4396
																	3.37382	98.2291	3.37382	94.6579
																	3.37838	98.2156	3.37838	93.7045
																	3.38295	98.1835	3.38295	92.5575
																	3.38753	98.1645	3.38753	91.3464
																	3.39213	98.1115	3.39213	90.3646
																	3.39674	98.0451	3.39674	89.7779
																	3.40136	97.9888	3.40136	89.7489
																	3.40599	97.9515	3.40599	89.9339
																	3.41064	97.8695	3.41064	90.1793
																	3.4153	97.7826	3.4153	90.263
																	3.41997	97.7746	3.41997	90.0876
																	3.42466	97.9624	3.42466	89.8974
																	3.42936	98.2456	3.42936	89.8255
																	3.43407	98.3649	3.43407	89.826
																	3.43879	98.3923	3.43879	89.9928
																	3.44353	98.4916	3.44353	90.4514
																	3.44828	98.6037	3.44828	91.1558
																	3.45304	98.6552	3.45304	91.9036
																	3.45781	98.7547	3.45781	92.6826
																	3.4626	98.7886	3.4626	93.2651
																	3.46741	98.8176	3.46741	93.6692
																	3.47222	98.7788	3.47222	93.9027
																	3.47705	98.7806	3.47705	94.0858
																	3.48189	98.8015	3.48189	94.2321
																	3.48675	98.7816	3.48675	94.3363
																	3.49162	98.7406	3.49162	94.395
																	3.4965	98.6751	3.4965	94.4011
																	3.5014	98.6282	3.5014	94.3161
																	3.50631	98.6409	3.50631	94.2226
																	3.51124	98.8263	3.51124	94.505
																	3.51617	98.9283	3.51617	94.9021
																	3.52113	98.9552	3.52113	95.1513
																	3.52609	98.9966	3.52609	95.3581
																	3.53107	99.0287	3.53107	95.5512
																	3.53607	99.0374	3.53607	95.6914
																	3.54108	99.0689	3.54108	95.8243
																	3.5461	99.0543	3.5461	95.9897
																	3.55114	99.0695	3.55114	96.1435
																	3.55619	99.1312	3.55619	96.3445
																	3.56125	99.1488	3.56125	96.5253
																	3.56633	99.156	3.56633	96.6961
																	3.57143	99.1944	3.57143	96.8366
																	3.57654	99.2198	3.57654	96.9516
																	3.58166	99.2152	3.58166	97.0587
																	3.5868	99.2612	3.5868	97.1458
																	3.59195	99.3002	3.59195	97.2452
																	3.59712	99.3144	3.59712	97.3127
																	3.60231	99.3371	3.60231	97.3301
																	3.6075	99.3488	3.6075	97.4026
																	3.61272	99.3514	3.61272	97.4192
																	3.61795	99.3512	3.61795	97.4391
																	3.62319	99.376	3.62319	97.4623
																	3.62845	99.4157	3.62845	97.5306
																	3.63372	99.4029	3.63372	97.551
																	3.63901	99.4184	3.63901	97.5677
																	3.64431	99.4323	3.64431	97.597
																	3.64964	99.4502	3.64964	97.6338
																	3.65497	99.4927	3.65497	97.6992
																	3.66032	99.5021	3.66032	97.7227
																	3.66569	99.5431	3.66569	97.8272
																	3.67107	99.5567	3.67107	97.8649
																	3.67647	99.588	3.67647	97.8767
																	3.68189	99.6087	3.68189	97.8961
																	3.68732	99.6258	3.68732	97.892
																	3.69276	99.671	3.69276	97.9123
																	3.69822	99.6653	3.69822	97.9197
																	3.7037	99.6784	3.7037	97.9429
																	3.7092	99.6945	3.7092	97.9646
																	3.71471	99.688	3.71471	97.9776
																	3.72024	99.6784	3.72024	97.9861
																	3.72578	99.6508	3.72578	97.9813
																	3.73134	99.6622	3.73134	97.9912
																	3.73692	99.6232	3.73692	98.0108
																	3.74251	99.6226	3.74251	98.0569
																	3.74813	99.5986	3.74813	98.0568
																	3.75375	99.5777	3.75375	98.08
																	3.7594	99.5505	3.7594	98.106
																	3.76506	99.5238	3.76506	98.13
																	3.77074	99.532	3.77074	98.17
																	3.77644	99.5132	3.77644	98.2037
																	3.78215	99.5087	3.78215	98.247
																	3.78788	99.4887	3.78788	98.2515
																	3.79363	99.4677	3.79363	98.3007
																	3.79939	99.4868	3.79939	98.3865
																	3.80518	99.5141	3.80518	98.4372
																	3.81098	99.5349	3.81098	98.4754
																	3.81679	99.5166	3.81679	98.4732
																	3.82263	99.5362	3.82263	98.5429
																	3.82848	99.55	3.82848	98.5733
																	3.83436	99.5647	3.83436	98.6291
																	3.84025	99.5782	3.84025	98.6824
																	3.84615	99.5789	3.84615	98.718
																	3.85208	99.5663	3.85208	98.7398
																	3.85802	99.5965	3.85802	98.7924
																	3.86399	99.5952	3.86399	98.8072
																	3.86997	99.614	3.86997	98.8648
																	3.87597	99.6207	3.87597	98.8818
																	3.88199	99.6028	3.88199	98.8941
																	3.88802	99.6314	3.88802	98.924
																	3.89408	99.639	3.89408	98.9561
																	3.90016	99.6468	3.90016	98.9681
																	3.90625	99.6346	3.90625	98.9711
																	3.91236	99.6329	3.91236	98.9862
																	3.9185	99.6448	3.9185	99.013
																	3.92465	99.6493	3.92465	99.0395
																	3.93082	99.6575	3.93082	99.0553
																	3.93701	99.6742	3.93701	99.0695
																	3.94322	99.713	3.94322	99.0961
																	3.94945	99.6778	3.94945	99.1053
																	3.9557	99.6814	3.9557	99.127
																	3.96197	99.6932	3.96197	99.163
																	3.96825	99.7002	3.96825	99.1661
																	3.97456	99.6788	3.97456	99.188
																	3.98089	99.6895	3.98089	99.1962
																	3.98724	99.6829	3.98724	99.2406
																	3.99361	99.6858	3.99361	99.2621
																	4	99.6916	4	99.2938
																	4.00641	99.7103	4.00641	99.3345
																	4.01284	99.7498	4.01284	99.3635
																	4.01929	99.7514	4.01929	99.3965
																	4.02576	99.7678	4.02576	99.4357
																	4.03226	99.7634	4.03226	99.4583
																	4.03877	99.7903	4.03877	99.4864
																	4.04531	99.7959	4.04531	99.5285
																	4.05186	99.7809	4.05186	99.545
																	4.05844	99.7665	4.05844	99.5541
																	4.06504	99.7732	4.06504	99.562
																	4.07166	99.7814	4.07166	99.5857
																	4.0783	99.7745	4.0783	99.6076
																	4.08497	99.7907	4.08497	99.6296
																	4.09165	99.7698	4.09165	99.6535
																	4.09836	99.7719	4.09836	99.6481
																	4.10509	99.7595	4.10509	99.6657
																	4.11184	99.7683	4.11184	99.688
																	4.11862	99.7342	4.11862	99.6737
																	4.12541	99.7506	4.12541	99.7082
																	4.13223	99.7337	4.13223	99.7195
																	4.13907	99.7241	4.13907	99.7125
																	4.14594	99.7474	4.14594	99.7439
																	4.15282	99.7911	4.15282	99.7819
																	4.15973	99.7759	4.15973	99.7732
																	4.16667	99.8045	4.16667	99.8195
																	4.17362	99.8304	4.17362	99.8326
																	4.1806	99.8375	4.1806	99.8457
																	4.1876	99.8419	4.1876	99.847
																	4.19463	99.8623	4.19463	99.8551
																	4.20168	99.933	4.20168	99.8817
																	4.20875	99.8757	4.20875	99.8864
																	4.21585	99.8699	4.21585	99.9585
																	4.22297	99.8594	4.22297	99.8534
																	4.23012	99.889	4.23012	99.9532
																	4.23729	99.9119	4.23729	99.9178
																	4.24448	99.8594	4.24448	99.923
																	4.2517	99.8866	4.2517	99.9039
																	4.25894	99.8965	4.25894	99.9559
																	4.26621	99.8992	4.26621	100.044
																	4.2735	99.9113	4.2735	99.9535
																	4.28082	99.9215	4.28082	99.9654
																	4.28816	99.863	4.28816	99.9867
																	4.29553	99.8902	4.29553	99.9469
																	4.30293	99.899	4.30293	99.9909
																	4.31034	99.8844	4.31034	99.9843
																	4.31779	99.8811	4.31779	100.001
																	4.32526	99.8531	4.32526	99.9955
																	4.33276	99.8538	4.33276	100.008
																	4.34028	99.859	4.34028	100.017
																	4.34783	99.8561	4.34783	100.027
																	4.3554	99.8547	4.3554	100.043
																	4.363	99.8731	4.363	100.045
																	4.37063	99.9091	4.37063	100.055
																	4.37828	99.9249	4.37828	100.066
																	4.38596	99.9266	4.38596	100.09
																	4.39367	99.9656	4.39367	100.099
																	4.40141	99.9747	4.40141	100.106
																	4.40917	99.9613	4.40917	100.091
																	4.41696	99.9618	4.41696	100.112
																	4.42478	99.9312	4.42478	100.102
																	4.43262	99.9528	4.43262	100.118
																	4.4405	99.923	4.4405	100.129
																	4.4484	99.8965	4.4484	100.104
																	4.45633	99.8816	4.45633	100.117
																	4.46429	99.8454	4.46429	100.09
																	4.47227	99.8277	4.47227	100.098
																	4.48029	99.7797	4.48029	100.088
																	4.48833	99.7707	4.48833	100.108
																	4.4964	99.7458	4.4964	100.105
																	4.5045	99.7294	4.5045	100.09
																	4.51264	99.7471	4.51264	100.114
																	4.5208	99.7659	4.5208	100.112
																	4.52899	99.7579	4.52899	100.113
																	4.53721	99.7955	4.53721	100.099
																	4.54545	99.7916	4.54545	100.106
																	4.55373	99.8311	4.55373	100.112
																	4.56204	99.8321	4.56204	100.105
																	4.57038	99.855	4.57038	100.119
																	4.57875	99.8444	4.57875	100.127
																	4.58716	99.8432	4.58716	100.105
																	4.59559	99.8388	4.59559	100.112
																	4.60405	99.837	4.60405	100.1
																	4.61255	99.8049	4.61255	100.078
																	4.62107	99.8357	4.62107	100.119
																	4.62963	99.8269	4.62963	100.127
																	4.63822	99.8052	4.63822	100.132
																	4.64684	99.8052	4.64684	100.112
																	4.65549	99.8163	4.65549	100.137
																	4.66418	99.8175	4.66418	100.131
																	4.6729	99.7708	4.6729	100.138
																	4.68165	99.7637	4.68165	100.153
																	4.69043	99.755	4.69043	100.149
																	4.69925	99.7845	4.69925	100.191
																	4.7081	99.7953	4.7081	100.192
																	4.71698	99.7633	4.71698	100.17
																	4.7259	99.7412	4.7259	100.182
																	4.73485	99.7911	4.73485	100.213
																	4.74383	99.786	4.74383	100.222
																	4.75285	99.7777	4.75285	100.228
																	4.7619	99.7878	4.7619	100.227
																	4.77099	99.7839	4.77099	100.237
																	4.78011	99.7728	4.78011	100.255
																	4.78927	99.7755	4.78927	100.264
																	4.79846	99.7654	4.79846	100.262
																	4.80769	99.7594	4.80769	100.282
																	4.81696	99.7679	4.81696	100.295
																	4.82625	99.7764	4.82625	100.299
																	4.83559	99.7666	4.83559	100.299
																	4.84496	99.7811	4.84496	100.309
																	4.85437	99.8097	4.85437	100.338
																	4.86381	99.801	4.86381	100.345
																	4.87329	99.7804	4.87329	100.338
																	4.88281	99.7759	4.88281	100.326
																	4.89237	99.7944	4.89237	100.363
																	4.90196	99.7975	4.90196	100.371
																	4.91159	99.8012	4.91159	100.353
																	4.92126	99.8381	4.92126	100.391
																	4.93097	99.8556	4.93097	100.397
																	4.94071	99.8735	4.94071	100.402
																	4.9505	99.8907	4.9505	100.426
																	4.96032	99.9198	4.96032	100.425
																	4.97018	99.9316	4.97018	100.423
																	4.98008	99.9268	4.98008	100.431
																	4.99002	99.943	4.99002	100.439
																	5	99.9351	5	100.418
																	5.01002	99.9327	5.01002	100.43
																	5.02008	99.9527	5.02008	100.441
																	5.03018	99.9349	5.03018	100.413
																	5.04032	99.9189	5.04032	100.404
																	5.05051	99.9128	5.05051	100.398
																	5.06073	99.8951	5.06073	100.391
																	5.07099	99.9096	5.07099	100.42
																	5.0813	99.9052	5.0813	100.417
																	5.09165	99.8842	5.09165	100.379
																	5.10204	99.8949	5.10204	100.406
																	5.11247	99.8759	5.11247	100.382
																	5.12295	99.8405	5.12295	100.372
																	5.13347	99.7975	5.13347	100.356
																	5.14403	99.7845	5.14403	100.361
																	5.15464	99.7721	5.15464	100.329
																	5.16529	99.78	5.16529	100.321
																	5.17598	99.7959	5.17598	100.316
																	5.18672	99.8301	5.18672	100.328
																	5.19751	99.8474	5.19751	100.356
																	5.20833	99.8502	5.20833	100.33
																	5.21921	99.8522	5.21921	100.332
																	5.23013	99.7902	5.23013	100.334
																	5.24109	99.7901	5.24109	100.339
																	5.2521	99.7815	5.2521	100.342
																	5.26316	99.8279	5.26316	100.366
																	5.27426	99.8881	5.27426	100.385
																	5.28541	99.9377	5.28541	100.387
																	5.29661	100.018	5.29661	100.416
																	5.30786	100.017	5.30786	100.416
																	5.31915	100.01	5.31915	100.423
																	5.33049	100.031	5.33049	100.423
																	5.34188	100.043	5.34188	100.45
																	5.35332	100.103	5.35332	100.436
																	5.36481	100.07	5.36481	100.451
																	5.37634	100.057	5.37634	100.449
																	5.38793	100.07	5.38793	100.462
																	5.39957	100.062	5.39957	100.45
																	5.41126	100.073	5.41126	100.471
																	5.42299	100.093	5.42299	100.451
																	5.43478	100.066	5.43478	100.441
																	5.44662	100.049	5.44662	100.474
																	5.45852	100.046	5.45852	100.472
																	5.47046	100.042	5.47046	100.455
																	5.48246	100.021	5.48246	100.465
																	5.49451	99.974	5.49451	100.476
																	5.50661	99.9711	5.50661	100.455
																	5.51876	99.9828	5.51876	100.447
																	5.53097	99.986	5.53097	100.451
																	5.54324	100.008	5.54324	100.489
																	5.55556	100.04	5.55556	100.446
																	5.56793	100.039	5.56793	100.468
																	5.58036	100.09	5.58036	100.475
																	5.59284	100.074	5.59284	100.513
																	5.60538	100.088	5.60538	100.524
																	5.61798	100.088	5.61798	100.517
																	5.63063	100.081	5.63063	100.483
																	5.64334	100.097	5.64334	100.445
																	5.65611	100.059	5.65611	100.545
																	5.66893	100.031	5.66893	100.514
																	5.68182	100.044	5.68182	100.511
																	5.69476	100.024	5.69476	100.475
																	5.70776	100.025	5.70776	100.456
																	5.72082	100.051	5.72082	100.288
																	5.73394	99.9976	5.73394	100.234
																	5.74713	99.9634	5.74713	100.041
																	5.76037	99.9565	5.76037	99.946
																	5.77367	99.9114	5.77367	99.8571
																	5.78704	99.8503	5.78704	99.7806
																	5.80046	99.7737	5.80046	99.6983
																	5.81395	99.7826	5.81395	99.5626
																	5.82751	99.7003	5.82751	99.425
																	5.84112	99.5325	5.84112	99.3685
																	5.8548	99.4525	5.8548	99.3408
																	5.86854	99.3101	5.86854	99.2757
																	5.88235	99.0187	5.88235	99.202
																	5.89623	98.5924	5.89623	99.1311
																	5.91017	98.0865	5.91017	99.0344
																	5.92417	97.3767	5.92417	98.6186
																	5.93824	96.5415	5.93824	98.0168
																	5.95238	95.494	5.95238	97.4293
																	5.96659	94.5305	5.96659	96.7008
																	5.98086	93.4889	5.98086	95.9174
																	5.9952	92.1014	5.9952	94.9525
																	6.00962	90.5343	6.00962	94.0448
																	6.0241	88.9311	6.0241	92.8101
																	6.03865	87.8386	6.03865	91.6373
																	6.05327	87.4505	6.05327	89.9072
																	6.06796	86.9366	6.06796	89.0428
																	6.08273	87.2014	6.08273	88.9116
																	6.09756	87.7242	6.09756	90.4701
																	6.11247	88.9724	6.11247	92.8183
																	6.12745	90.1232	6.12745	94.7549
																	6.14251	91.2018	6.14251	95.7631
																	6.15764	92.1254	6.15764	96.3977
																	6.17284	92.6131	6.17284	96.6322
																	6.18812	92.7669	6.18812	96.4368
																	6.20347	92.5421	6.20347	96.3217
																	6.21891	92.6073	6.21891	96.6012
																	6.23441	93.2055	6.23441	97.4726
																	6.25	94.2444	6.25	98.4434
																	6.26566	95.2267	6.26566	99.135
																	6.28141	96.0727	6.28141	99.4511
																	6.29723	96.5653	6.29723	99.4582
																	6.31313	96.668	6.31313	99.0998
																	6.32911	96.3742	6.32911	98.3976
																	6.34518	95.6687	6.34518	97.381
																	6.36132	94.8209	6.36132	96.6173
																	6.37755	93.8608	6.37755	95.7322
																	6.39386	92.6564	6.39386	94.8795
																	6.41026	91.344	6.41026	94.1267
																	6.42674	88.9087	6.42674	93.2869
																	6.4433	86.6205	6.4433	92.8448
																	6.45995	84.3434	6.45995	92.3378
																	6.47668	83.0651	6.47668	92.2999
																	6.49351	84.2526	6.49351	93.163
																	6.51042	85.6423	6.51042	94.3141
																	6.52742	87.2835	6.52742	94.5691
																	6.5445	87.4316	6.5445	94.0358
																	6.56168	86.04	6.56168	92.3059
																	6.57895	81.4971	6.57895	87.9357
																	6.59631	78.4298	6.59631	84.6168
																	6.61376	78.6252	6.61376	85.7089
																	6.6313	80.7582	6.6313	89.4541
																	6.64894	84.643	6.64894	93.9702
																	6.66667	86.0945	6.66667	94.9673
																	6.68449	87.4531	6.68449	95.0496
																	6.70241	87.6235	6.70241	94.8788
																	6.72043	88.2572	6.72043	95.0125
																	6.73854	88.6391	6.73854	95.1019
																	6.75676	89.4151	6.75676	95.0251
																	6.77507	90.2761	6.77507	94.6694
																	6.79348	91.5251	6.79348	93.9654
																	6.81199	92.141	6.81199	93.402
																	6.8306	93.1326	6.8306	92.6497
																	6.84932	93.7216	6.84932	92.1045
																	6.86813	94.8948	6.86813	91.4423
																	6.88705	95.3596	6.88705	91.0494
																	6.90608	95.8663	6.90608	90.5865
																	6.92521	96.1346	6.92521	90.092
																	6.94444	96.3214	6.94444	89.7173
																	6.96379	96.6361	6.96379	89.3975
																	6.98324	96.8153	6.98324	89.1626
																	7.0028	97.1355	7.0028	89.0921
																	7.02247	97.0786	7.02247	89.1296
																	7.04225	96.2494	7.04225	89.021
																	7.06215	93.4108	7.06215	88.199
																	7.08215	89.4315	7.08215	86.8719
																	7.10227	86.8697	7.10227	86.4844
																	7.12251	86.4978	7.12251	87.4401
																	7.14286	86.5392	7.14286	88.4625
																	7.16332	87.6725	7.16332	90.0545
																	7.18391	89.5789	7.18391	92.0955
																	7.20461	91.1563	7.20461	93.2243
																	7.22543	92.3369	7.22543	93.4086
																	7.24638	92.9073	7.24638	93.2158
																	7.26744	93.2303	7.26744	93.1605
																	7.28863	93.4787	7.28863	93.3293
																	7.30994	93.6042	7.30994	93.4341
																	7.33138	93.7584	7.33138	93.4926
																	7.35294	93.9912	7.35294	93.3462
																	7.37463	94.1224	7.37463	93.1066
																	7.39645	94.3145	7.39645	92.7713
																	7.4184	94.4451	7.4184	92.2692
																	7.44048	94.288	7.44048	91.5066
																	7.46269	93.7812	7.46269	90.5257
																	7.48503	92.633	7.48503	89.1908
																	7.50751	90.7093	7.50751	87.692
																	7.53012	88.1014	7.53012	85.9568
																	7.55287	85.3469	7.55287	84.4767
																	7.57576	83.6119	7.57576	83.9094
																	7.59878	83.446	7.59878	84.3817
																	7.62195	83.9932	7.62195	85.4857
																	7.64526	84.9076	7.64526	87.2156
																	7.66871	86.4942	7.66871	89.0276
																	7.69231	88.4444	7.69231	90.4626
																	7.71605	90.3054	7.71605	91.6416
																	7.73994	91.7277	7.73994	92.4411
																	7.76398	92.5252	7.76398	92.7566
																	7.78816	92.5487	7.78816	92.5422
																	7.8125	92.0343	7.8125	92.1976
																	7.83699	91.313	7.83699	92.0868
																	7.86164	90.637	7.86164	92.2124
																	7.88644	90.0011	7.88644	92.2989
																	7.91139	89.5188	7.91139	92.3932
																	7.93651	89.1958	7.93651	92.7787
																	7.96178	89.1692	7.96178	93.4234
																	7.98722	89.3679	7.98722	93.8705
																	8.01282	89.7958	8.01282	94.0311
																	8.03859	90.2722	8.03859	93.9391
																	8.06452	90.4603	8.06452	93.7949
																	8.09061	90.3519	8.09061	93.8718
																	8.11688	90.3112	8.11688	94.372
																	8.14332	90.5104	8.14332	95.0942
																	8.16993	91.0348	8.16993	95.8543
																	8.19672	91.9931	8.19672	96.5752
																	8.22368	93.1424	8.22368	97.2329
																	8.25083	94.1936	8.25083	97.7402
																	8.27815	95.1466	8.27815	98.1899
																	8.30565	95.8917	8.30565	98.5712
																	8.33333	96.413	8.33333	98.9201
																	8.3612	96.5701	8.3612	99.1374
																	8.38926	96.5483	8.38926	99.2615
																	8.41751	96.5092	8.41751	99.3763
																	8.44595	96.4722	8.44595	99.4712
																	8.47458	96.4305	8.47458	99.5249
																	8.5034	96.6205	8.5034	99.6834
																	8.53242	97.0522	8.53242	99.8646
																	8.56164	97.4093	8.56164	100.079
																	8.59107	97.7303	8.59107	100.248
																	8.62069	97.9899	8.62069	100.118
																	8.65052	98.1605	8.65052	98.986
																	8.68056	98.3766	8.68056	96.0652
																	8.7108	98.4907	8.7108	92.173
																	8.74126	98.4622	8.74126	90.0297
																	8.77193	98.0113	8.77193	90.3827
																	8.80282	96.9317	8.80282	90.8882
																	8.83392	95.7484	8.83392	90.7443
																	8.86525	95.1346	8.86525	90.2836
																	8.8968	94.7857	8.8968	89.8023
																	8.92857	94.4233	8.92857	89.3099
																	8.96057	94.1376	8.96057	88.6426
																	8.99281	93.527	8.99281	87.5179
																	9.02527	93.69	9.02527	85.8737
																	9.05797	95.0783	9.05797	83.6372
																	9.09091	96.1875	9.09091	81.2983
																	9.12409	96.9725	9.12409	79.4794
																	9.15751	97.6552	9.15751	78.4136
																	9.19118	98.1197	9.19118	78.1971
																	9.22509	98.3923	9.22509	78.7678
																	9.25926	98.584	9.25926	79.7153
																	9.29368	98.8227	9.29368	80.8023
																	9.32836	99.1688	9.32836	81.7991
																	9.3633	99.4977	9.3633	82.7474
																	9.3985	99.5469	9.3985	83.6857
																	9.43396	99.5776	9.43396	84.7446
																	9.4697	99.5085	9.4697	85.6553
																	9.5057	99.4389	9.5057	86.4225
																	9.54198	99.3157	9.54198	87.0832
																	9.57854	99.1066	9.57854	87.7001
																	9.61538	98.9476	9.61538	88.4227
																	9.65251	98.7601	9.65251	89.0613
																	9.68992	98.2447	9.68992	89.5929
																	9.72763	97.2127	9.72763	89.9112
																	9.76563	95.295	9.76563	89.634
																	9.80392	92.2019	9.80392	88.8607
																	9.84252	92.7142	9.84252	89.8612
																	9.88142	95.3526	9.88142	92.2833
																	9.92063	97.0693	9.92063	94.0968
																	9.96016	98.0719	9.96016	95.3683
																	10	98.8633	10	96.4991
																	10.0402	99.2626	10.0402	97.2303
																	10.0807	99.5157	10.0807	97.869
																	10.1215	99.384	10.1215	98.3744
																	10.1626	98.9882	10.1626	98.7828
																	10.2041	98.9693	10.2041	99.1135
																	10.2459	99.3574	10.2459	99.5001
																	10.2881	99.5617	10.2881	99.8244
																	10.3306	99.659	10.3306	100.177
																	10.3734	99.5666	10.3734	100.431
																	10.4167	99.4022	10.4167	100.652
																	10.4603	99.1775	10.4603	100.823
																	10.5042	98.9601	10.5042	100.909
																	10.5485	99.1673	10.5485	101.004
																	10.5932	99.6271	10.5932	101.024
																	10.6383	99.9926	10.6383	100.934
																	10.6838	100.327	10.6838	100.813
																	10.7296	100.52	10.7296	100.528
																	10.7759	100.632	10.7759	100.23
																	10.8225	100.651	10.8225	99.8512
																	10.8696	100.514	10.8696	99.5351
																	10.917	100.054	10.917	99.4531
																	10.9649	99.481	10.9649	99.671
																	11.0132	98.7611	11.0132	99.9136
																	11.0619	97.8825	11.0619	100.022
																	11.1111	96.61	11.1111	99.9011
																	11.1607	95.0535	11.1607	99.8957
																	11.2108	94.3593	11.2108	100.266
																	11.2613	94.9969	11.2613	100.874
																	11.3122	96.4366	11.3122	101.925
																	11.3636	97.9007	11.3636	102.895
																	11.4155	98.2887	11.4155	102.797
																	11.4679	97.3464	11.4679	101.358
																	11.5207	95.2234	11.5207	98.8168
																	11.5741	94.2801	11.5741	96.169
																	11.6279	96.474	11.6279	94.559
																	11.6822	97.6059	11.6822	93.1616
																	11.7371	97.6647	11.7371	92.2711
																	11.7925	97.3177	11.7925	91.5049
																	11.8483	96.5419	11.8483	90.5956
																	11.9048	95.3718	11.9048	89.776
																	11.9617	93.6017	11.9617	89.1171
																	12.0192	91.1233	12.0192	88.9008
																	12.0773	88.6554	12.0773	88.8606
																	12.1359	88.9767	12.1359	89.4727
																	12.1951	91.3615	12.1951	90.7997
																	12.2549	93.563	12.2549	92.8601
																	12.3153	95.2529	12.3153	95.057
																	12.3762	96.5024	12.3762	96.9498
																	12.4378	97.2644	12.4378	98.1491
																	12.5	97.4789	12.5	98.6518
																	12.5628	96.9962	12.5628	98.5853
																	12.6263	96.0964	12.6263	98.5439
																	12.6904	95.8924	12.6904	99.2119
																	12.7551	96.6216	12.7551	99.8425
																	12.8205	97.6853	12.8205	100.288
																	12.8866	98.7672	12.8866	100.481
																	12.9534	99.4258	12.9534	100.437
																	13.0208	99.743	13.0208	100.28
																	13.089	99.8871	13.089	100.145
																	13.1579	99.9642	13.1579	100.111
																	13.2275	99.9236	13.2275	99.8741
																	13.2979	99.8218	13.2979	99.4933
																	13.369	99.5751	13.369	99.2885
																	13.4409	99.1481	13.4409	98.9745
																	13.5135	98.0576	13.5135	98.5234
																	13.587	96.5515	13.587	98.035
																	13.6612	95.1737	13.6612	97.1014
																	13.7363	94.2501	13.7363	95.9776
																	13.8122	94.1294	13.8122	94.7053
																	13.8889	94.0866	13.8889	93.829
																	13.9665	94.2481	13.9665	93.8494
																	14.0449	94.5008	14.0449	94.0229
																	14.1243	94.8329	14.1243	93.922
																	14.2045	95.2705	14.2045	93.9501
																	14.2857	95.3688	14.2857	93.8183
																	14.3678	95.4587	14.3678	93.6082
																	14.4509	95.4359	14.4509	93.343
																	14.5349	95.3203	14.5349	93.2476
																	14.6199	95.2491	14.6199	93.1315
																	14.7059	95.0004	14.7059	93.1817
																	14.7929	94.6856	14.7929	92.9301
																	14.881	94.3921	14.881	92.7568
																	14.9701	94.0358	14.9701	92.9258
																	15.0602	93.8282	15.0602	93.259
																	15.1515	94.0696	15.1515	93.7499
																	15.2439	94.1589	15.2439	94.2261
																	15.3374	94.6639	15.3374	94.7258
																	15.4321	94.9334	15.4321	95.156
																	15.528	95.8976	15.528	95.9717
																	15.625	96.5961	15.625	96.9177
																	15.7233	96.9885	15.7233	97.4638
																	15.8228	97.573	15.8228	98.0225
																	15.9236	98.2055	15.9236	99.2238
																	16.0256	99.0932	16.0256	100.534
																	16.129	99.9278	16.129	102.26
																	16.2338	100.085	16.2338	102.163
																	16.3399	100.4	16.3399	101.821
																	16.4474	100.111	16.4474	101.143
																	16.5563	100.034	16.5563	100.479
																	16.6667	100	16.6667	100

## Sheet: Supplementary Fig. 3 
	Shrinkage (%)	Error
CNA-91	12.45	2.5
CNA-87	18.05	1.8
CNA-83	21.7	2.1
CNA-76	22.8	1.8

## Sheet: Supplementary Fig. 4
ANF:PVA=1:3.3		ANF:PVA=1:4		ANF:PVA=1:5		ANF:PVA=1:6.7
Strain (%)	Stress (MPa)	Strain (%)	Stress (MPa)	Strain (%)	Stress (MPa)	Strain (%)	Stress (MPa)
0	0.05479	0	0.05656	0	0.05428	0	0.05591
-0.00064328	0.05313	0	0.05618	-0.000337526	0.05353	0	0.05467
-0.00122	0.05211	-0.000176902	0.05477	-0.000337526	0.052	-0.000128953	0.05435
-0.00129	0.0511	-0.00032164	0.05395	-0.000675052	0.05129	-0.00031452	0.05496
-0.0011	0.05088	0.00032164	0.05432	6.41299e-05	0.05234	0.000468635	0.05474
0.00891	0.05902	0.00701	0.06004	0.0075	0.06013	0.00878	0.06183
0.02132	0.06388	0.01635	0.06437	0.01772	0.06608	0.01746	0.06656
0.02773	0.06693	0.02498	0.06959	0.02665	0.07339	0.02641	0.07241
0.03387	0.0699	0.03458	0.07545	0.03602	0.08116	0.0359	0.07893
0.04029	0.07329	0.04555	0.08234	0.04527	0.08992	0.04549	0.08589
0.04626	0.0768	0.05152	0.08551	0.05594	0.09911	0.05118	0.08985
0.05761	0.08348	0.06314	0.09277	0.06221	0.10362	0.05695	0.09325
0.06358	0.0866	0.06972	0.09602	0.06874	0.10887	0.063	0.09697
0.06983	0.08971	0.076	0.09993	0.07495	0.11404	0.06904	0.10165
0.07578	0.0934	0.08258	0.10379	0.08109	0.1192	0.07558	0.10588
0.08182	0.09664	0.08943	0.10731	0.08769	0.12493	0.08202	0.11045
0.08855	0.10004	0.09652	0.1118	0.09441	0.13081	0.08881	0.11582
0.0952	0.10388	0.10308	0.11586	0.10167	0.13679	0.09685	0.12056
0.10209	0.10751	0.10989	0.11975	0.10975	0.14313	0.10539	0.12554
0.10912	0.11138	0.11733	0.12444	0.11805	0.14935	0.11405	0.13123
0.1166	0.11549	0.1252	0.12882	0.1267	0.15632	0.12266	0.13657
0.12406	0.11943	0.13338	0.13309	0.13575	0.16365	0.13098	0.14254
0.13217	0.12401	0.14194	0.138	0.14495	0.17076	0.13926	0.1487
0.14071	0.12877	0.15	0.14294	0.15512	0.17838	0.14812	0.15409
0.14995	0.13333	0.15815	0.1475	0.16547	0.18607	0.15758	0.15994
0.15942	0.13843	0.16656	0.15235	0.17593	0.19359	0.16682	0.16616
0.16912	0.14358	0.17487	0.15728	0.18593	0.20181	0.17647	0.17173
0.17904	0.14857	0.18326	0.16223	0.19622	0.20979	0.18604	0.1776
0.18926	0.154	0.19219	0.16752	0.20615	0.2177	0.19515	0.18399
0.19963	0.15946	0.20113	0.17283	0.21633	0.22637	0.20394	0.18954
0.21029	0.16491	0.2101	0.17801	0.22709	0.23424	0.21321	0.19532
0.22096	0.17053	0.21968	0.18354	0.23824	0.24206	0.22259	0.20132
0.23151	0.17595	0.22972	0.18959	0.24869	0.25051	0.23202	0.20713
0.24188	0.18129	0.2404	0.19546	0.25938	0.25853	0.24185	0.21355
0.25257	0.18722	0.25154	0.20148	0.27025	0.2666	0.25184	0.22018
0.26422	0.19288	0.26321	0.20831	0.2813	0.27531	0.26211	0.22638
0.27611	0.19866	0.27534	0.21461	0.29214	0.28328	0.2728	0.23338
0.28804	0.20509	0.28785	0.22098	0.30272	0.29166	0.28427	0.24085
0.30033	0.2111	0.30035	0.22784	0.31348	0.30058	0.29647	0.2479
0.31346	0.21728	0.31324	0.23441	0.32464	0.30904	0.30966	0.25548
0.32617	0.22423	0.32634	0.24136	0.33622	0.31831	0.3234	0.2635
0.33959	0.23101	0.33878	0.24884	0.34899	0.32797	0.33687	0.27114
0.35376	0.23787	0.3509	0.25549	0.3621	0.33737	0.35043	0.27947
0.36827	0.24521	0.3638	0.26265	0.37578	0.34738	0.36427	0.28783
0.38353	0.25194	0.37735	0.27026	0.39039	0.35784	0.3773	0.29573
0.39884	0.25895	0.39112	0.27749	0.40524	0.36786	0.38995	0.30427
0.41404	0.2664	0.40536	0.28515	0.42017	0.37849	0.4033	0.31264
0.42913	0.27312	0.42017	0.29321	0.43522	0.3894	0.41794	0.32076
0.44388	0.28035	0.43558	0.30108	0.4498	0.40009	0.43307	0.3295
0.45848	0.28767	0.45122	0.30918	0.46465	0.4112	0.44843	0.3386
0.4733	0.29423	0.46759	0.31761	0.48018	0.42222	0.4639	0.34739
0.48813	0.30101	0.48489	0.32575	0.49594	0.4334	0.47955	0.3568
0.50286	0.30817	0.50217	0.33411	0.51195	0.44482	0.49582	0.36587
0.51771	0.31474	0.51909	0.3427	0.52823	0.45641	0.51278	0.37487
0.53247	0.32187	0.53618	0.35076	0.54512	0.46789	0.53048	0.3844
0.54744	0.32918	0.55276	0.35871	0.5624	0.47987	0.54834	0.39361
0.56276	0.33581	0.56915	0.3667	0.58021	0.49161	0.56598	0.4025
0.57909	0.34332	0.58485	0.37436	0.59847	0.50338	0.58316	0.41149
0.59604	0.3505	0.6006	0.38182	0.61663	0.51486	0.59988	0.42017
0.61287	0.35728	0.61603	0.38941	0.63426	0.52625	0.61546	0.42821
0.62865	0.36479	0.63093	0.3968	0.65164	0.5377	0.63116	0.43667
0.64436	0.37232	0.64602	0.40391	0.66871	0.5485	0.64657	0.44461
0.66067	0.37914	0.66148	0.41116	0.68537	0.55914	0.66139	0.45253
0.67767	0.38656	0.67754	0.4181	0.70146	0.56955	0.67624	0.46033
0.69529	0.39413	0.69452	0.42511	0.71747	0.57939	0.69163	0.46782
0.7133	0.40113	0.7113	0.43221	0.73304	0.58908	0.70752	0.47539
0.73152	0.40839	0.72744	0.43947	0.74835	0.59881	0.72443	0.48308
0.74933	0.41534	0.74296	0.44685	0.76344	0.60811	0.74164	0.4908
0.7664	0.42211	0.75932	0.45421	0.77857	0.61753	0.75781	0.49861
0.78358	0.42927	0.77606	0.46157	0.79407	0.62692	0.77331	0.50654
0.80113	0.43631	0.79317	0.46876	0.8102	0.63606	0.78928	0.51434
0.81847	0.44276	0.81112	0.47607	0.82723	0.64534	0.80616	0.52226
0.83529	0.4495	0.82965	0.48371	0.84396	0.65463	0.82386	0.52989
0.85164	0.45596	0.84767	0.49097	0.85951	0.66384	0.84209	0.53804
0.86799	0.46171	0.86491	0.49835	0.87491	0.67335	0.86022	0.54599
0.88443	0.46794	0.88221	0.50583	0.89112	0.68299	0.8779	0.55371
0.90067	0.47427	0.89957	0.51271	0.90842	0.69243	0.89502	0.56166
0.91683	0.47985	0.91693	0.51985	0.92668	0.70214	0.91209	0.56928
0.93278	0.48573	0.93384	0.52691	0.94499	0.71189	0.92951	0.57671
0.94826	0.49135	0.95051	0.53335	0.963	0.7214	0.94715	0.58406
0.96377	0.49629	0.96698	0.5398	0.98066	0.73074	0.96412	0.59094
0.97924	0.50194	0.98282	0.54623	0.99801	0.74022	0.9807	0.59785
0.9952	0.50785	0.9989	0.55223	1.01517	0.74946	0.99688	0.60487
1.01145	0.5132	1.01538	0.55815	1.03234	0.75861	1.0132	0.61108
1.02656	0.51924	1.03146	0.56401	1.04975	0.76761	1.02939	0.61725
1.04218	0.52541	1.04694	0.56968	1.06677	0.77621	1.04554	0.6237
1.0588	0.53065	1.06191	0.57525	1.08353	0.78464	1.06132	0.62952
1.07624	0.53693	1.07749	0.58075	1.09991	0.7928	1.07648	0.63556
1.09483	0.54322	1.09351	0.58636	1.11566	0.80076	1.09177	0.64178
1.11397	0.54911	1.1095	0.59204	1.13177	0.80848	1.10758	0.64757
1.13296	0.55574	1.12495	0.59836	1.14805	0.81624	1.12325	0.65384
1.15115	0.56165	1.14048	0.60442	1.16425	0.82348	1.13847	0.66024
1.16829	0.56715	1.15735	0.6104	1.18029	0.83077	1.15455	0.6663
1.18495	0.57311	1.17498	0.61691	1.19577	0.83799	1.17087	0.67292
1.20101	0.57851	1.19318	0.6232	1.21111	0.84532	1.18792	0.67983
1.21742	0.58322	1.21206	0.62943	1.22661	0.85238	1.20568	0.68639
1.23365	0.58899	1.23106	0.63611	1.24252	0.85965	1.2243	0.69312
1.24987	0.59395	1.24935	0.64243	1.25856	0.86691	1.24327	0.69992
1.26623	0.59853	1.26656	0.64834	1.27402	0.87423	1.26177	0.70624
1.2826	0.60395	1.28276	0.65464	1.28997	0.88246	1.27959	0.7127
1.29881	0.6084	1.29918	0.66009	1.30679	0.89043	1.29668	0.71897
1.31507	0.6131	1.31536	0.6656	1.32462	0.89828	1.31268	0.72501
1.33135	0.61801	1.33202	0.67136	1.34277	0.90657	1.32912	0.73103
1.34726	0.62245	1.3483	0.67644	1.36161	0.91442	1.34554	0.73672
1.36309	0.62701	1.36455	0.68181	1.38073	0.92205	1.36163	0.74226
1.37878	0.63219	1.38107	0.68713	1.39942	0.93039	1.37808	0.74781
1.394	0.63665	1.39744	0.69213	1.41655	0.93792	1.39437	0.75318
1.40804	0.64154	1.41412	0.69715	1.43287	0.94504	1.41062	0.75857
1.42342	0.6471	1.43032	0.70216	1.44914	0.95272	1.42709	0.76384
1.44008	0.65182	1.44631	0.7069	1.46552	0.95923	1.44355	0.769
1.45777	0.65696	1.46175	0.71213	1.48193	0.9656	1.45997	0.77419
1.47638	0.66258	1.47736	0.71721	1.49784	0.97274	1.47571	0.77898
1.49559	0.66774	1.49235	0.72214	1.51392	0.97871	1.49136	0.78404
1.51464	0.6732	1.50648	0.72755	1.53043	0.98518	1.50664	0.78942
1.53363	0.67864	1.52168	0.73265	1.54683	0.99202	1.52092	0.79457
1.55172	0.68349	1.5383	0.73804	1.56311	0.99755	1.5363	0.79971
1.56866	0.68847	1.55591	0.7438	1.57926	1.0036	1.55299	0.80549
1.58487	0.69307	1.57472	0.74913	1.59554	1.01001	1.5706	0.81094
1.60045	0.69717	1.5937	0.75498	1.61181	1.01527	1.58886	0.81642
1.61572	0.70179	1.61267	0.76106	1.62756	1.02122	1.6078	0.82235
1.6313	0.70618	1.63183	0.76618	1.64313	1.02745	1.62667	0.82792
1.64709	0.71027	1.65016	0.77164	1.65812	1.0328	1.64497	0.83351
1.66333	0.71458	1.66755	0.77688	1.67246	1.03929	1.66276	0.83927
1.67948	0.71887	1.68393	0.78154	1.68794	1.04576	1.67986	0.84441
1.69613	0.72293	1.69968	0.78663	1.70464	1.05161	1.6963	0.84941
1.71317	0.72716	1.71488	0.79148	1.72186	1.0586	1.71206	0.85461
1.73005	0.73152	1.72989	0.79583	1.74028	1.06558	1.7275	0.85918
1.74685	0.73587	1.74555	0.80078	1.7592	1.07214	1.74317	0.86376
1.76382	0.74008	1.76191	0.80535	1.7783	1.07958	1.75876	0.86877
1.77955	0.74439	1.77814	0.80945	1.79757	1.08631	1.77519	0.87338
1.79417	0.74853	1.79424	0.81422	1.81626	1.09244	1.79171	0.87809
1.80885	0.75293	1.81114	0.81888	1.83423	1.09932	1.80803	0.88298
1.82458	0.75759	1.82816	0.82359	1.85112	1.10502	1.82457	0.88734
1.84135	0.76205	1.84495	0.82841	1.86655	1.11024	1.84168	0.89188
1.85931	0.76682	1.86177	0.83305	1.88177	1.11624	1.85849	0.89654
1.87806	0.77167	1.87802	0.83761	1.89671	1.1213	1.87519	0.90113
1.89723	0.77633	1.89272	0.84228	1.91195	1.1263	1.89056	0.90589
1.9164	0.78092	1.90758	0.84702	1.92775	1.13183	1.90523	0.91064
1.93511	0.78583	1.92336	0.85204	1.94392	1.1368	1.92035	0.91521
1.95316	0.78995	1.93998	0.85696	1.96059	1.1419	1.93632	0.92004
1.97034	0.79434	1.95764	0.86215	1.9775	1.14754	1.95332	0.92507
1.98683	0.79854	1.97642	0.86746	1.99429	1.15246	1.97148	0.93003
2.00246	0.80196	1.99568	0.87233	2.01105	1.15776	1.99047	0.93519
2.01713	0.80555	2.01487	0.87758	2.02787	1.16331	2.00944	0.94041
2.03182	0.80923	2.03329	0.88255	2.04495	1.16805	2.0284	0.94554
2.04692	0.81267	2.0516	0.88725	2.06118	1.17314	2.0467	0.95035
2.06311	0.81633	2.06907	0.89209	2.07629	1.17844	2.06466	0.95519
2.07965	0.82015	2.08559	0.89626	2.09113	1.18356	2.08155	0.95993
2.09625	0.82353	2.10105	0.90021	2.10646	1.189	2.09722	0.96407
2.11306	0.82736	2.11563	0.90461	2.12294	1.19465	2.11301	0.96839
2.12991	0.83125	2.13041	0.90835	2.14052	1.20015	2.12794	0.97255
2.14708	0.83468	2.14567	0.912	2.1589	1.20605	2.14301	0.97645
2.1641	0.83868	2.16137	0.91622	2.17766	1.21205	2.15852	0.98054
2.17983	0.84271	2.17783	0.92006	2.19685	1.21785	2.17482	0.98461
2.19515	0.84653	2.19467	0.92393	2.21601	1.22371	2.19113	0.98835
2.21048	0.85068	2.21154	0.92829	2.23441	1.22921	2.20801	0.99264
2.2266	0.85468	2.22857	0.93216	2.25197	1.23419	2.22523	0.99659
2.24346	0.85874	2.24565	0.9364	2.26878	1.23912	2.24232	1.00031
2.26121	0.86306	2.26254	0.94091	2.28483	1.24359	2.25966	1.00473
2.27986	0.86718	2.27802	0.94502	2.29967	1.2478	2.27553	1.0088
2.29915	0.87146	2.29335	0.94954	2.31404	1.25211	2.29061	1.01274
2.31802	0.87584	2.30871	0.954	2.32846	1.25619	2.30614	1.01729
2.33644	0.87993	2.32473	0.95819	2.34361	1.26019	2.32212	1.02175
2.35418	0.88387	2.34161	0.96293	2.35957	1.26443	2.33885	1.02607
2.37132	0.88773	2.35934	0.96773	2.37588	1.26868	2.35647	1.03122
2.38742	0.89105	2.37817	0.97211	2.39296	1.27316	2.37474	1.03575
2.40268	0.89447	2.39747	0.97686	2.41016	1.27785	2.39414	1.04032
2.41739	0.89798	2.41658	0.98137	2.42732	1.28248	2.41304	1.04538
2.43219	0.90101	2.43484	0.98572	2.44413	1.28705	2.43109	1.04997
2.4473	0.90447	2.45269	0.99021	2.46115	1.29148	2.44904	1.05414
2.46316	0.90785	2.46966	0.99397	2.4773	1.2961	2.46641	1.05856
2.47937	0.91082	2.48594	0.99761	2.49288	1.30082	2.48272	1.06232
2.49621	0.91438	2.50142	1.00163	2.50862	1.30566	2.49785	1.06582
2.51315	0.91807	2.51627	1.00496	2.5247	1.31044	2.51327	1.0696
2.5304	0.92116	2.53099	1.00831	2.54177	1.3153	2.52804	1.07263
2.54715	0.92509	2.54592	1.01181	2.55947	1.32047	2.543	1.07596
2.56307	0.92881	2.56135	1.015	2.57748	1.32587	2.55842	1.07977
2.57926	0.93208	2.57775	1.01857	2.59658	1.33095	2.57443	1.08281
2.59563	0.93624	2.5945	1.0221	2.61545	1.33623	2.59139	1.0862
2.61199	0.93994	2.61167	1.02536	2.63397	1.34159	2.60856	1.0903
2.62885	0.94342	2.6287	1.02927	2.65165	1.34624	2.62557	1.09362
2.64617	0.94779	2.64585	1.03311	2.6691	1.35059	2.64208	1.09737
2.66369	0.95152	2.66175	1.03657	2.68607	1.35489	2.65777	1.10174
2.68205	0.95502	2.67775	1.04072	2.70211	1.35878	2.67395	1.10543
2.7008	0.95953	2.69439	1.04479	2.71736	1.36288	2.69052	1.10979
2.71941	0.96295	2.71091	1.04873	2.73214	1.3666	2.70738	1.11437
2.7373	0.96643	2.72736	1.05329	2.74659	1.36976	2.72437	1.118
2.75476	0.97058	2.74417	1.05762	2.76172	1.37326	2.74178	1.12252
2.77142	0.97334	2.76163	1.06164	2.77729	1.37684	2.75952	1.12711
2.78753	0.97649	2.78008	1.06621	2.79389	1.38012	2.7778	1.13106
2.80291	0.98006	2.79901	1.07051	2.81096	1.3843	2.79608	1.13554
2.81796	0.98255	2.81765	1.07453	2.82808	1.38836	2.81385	1.14003
2.83314	0.98555	2.83586	1.07884	2.84464	1.39208	2.83145	1.14357
2.84849	0.9889	2.85336	1.08256	2.86166	1.39648	2.84857	1.14741
2.86393	0.99116	2.8701	1.08609	2.87769	1.40019	2.86546	1.15089
2.87966	0.99437	2.88591	1.08967	2.89332	1.40423	2.88168	1.15378
2.89644	0.99774	2.90144	1.09269	2.90989	1.40884	2.89748	1.15723
2.91339	0.99989	2.91708	1.09574	2.927	1.41326	2.91329	1.1603
2.93	1.00319	2.9321	1.09903	2.94394	1.41747	2.92849	1.16319
2.94578	1.00666	2.94707	1.10198	2.96044	1.42235	2.94347	1.16627
2.96136	1.0093	2.96226	1.10494	2.97756	1.42683	2.95897	1.16924
2.97762	1.01306	2.97808	1.1083	2.99526	1.43131	2.97504	1.17198
2.99444	1.01667	2.99454	1.11146	3.01338	1.43618	2.99127	1.17501
3.01187	1.0195	3.01154	1.11476	3.03184	1.44045	3.00798	1.17839
3.03005	1.02343	3.02843	1.11828	3.05017	1.44477	3.02416	1.1818
3.04811	1.02717	3.04454	1.12174	3.06823	1.44909	3.03982	1.18538
3.06575	1.03038	3.06007	1.12546	3.08545	1.45285	3.05596	1.18936
3.08296	1.03462	3.07644	1.12913	3.10195	1.45633	3.07252	1.19308
3.1005	1.03835	3.09367	1.13291	3.11841	1.45995	3.08993	1.19678
3.11815	1.04154	3.11124	1.13683	3.1339	1.46326	3.10799	1.20091
3.13574	1.0452	3.12885	1.14076	3.1497	1.4661	3.12579	1.20487
3.15279	1.04839	3.14657	1.14466	3.16491	1.46919	3.14366	1.20874
3.1689	1.05133	3.16398	1.1486	3.18012	1.47228	3.16118	1.2131
3.18491	1.0546	3.18106	1.15239	3.19534	1.47525	3.17895	1.217
3.20122	1.05732	3.19858	1.15619	3.21113	1.47868	3.19674	1.22048
3.21708	1.05983	3.21637	1.15991	3.22716	1.48192	3.21449	1.22438
3.23321	1.06252	3.23398	1.1636	3.24404	1.48508	3.23134	1.22757
3.24886	1.0648	3.25107	1.16732	3.26135	1.48864	3.24717	1.23092
3.26414	1.06732	3.26696	1.17056	3.27729	1.49239	3.26325	1.23432
3.27975	1.0701	3.28329	1.17354	3.29303	1.49577	3.27973	1.237
3.29581	1.0727	3.29964	1.17662	3.30919	1.49982	3.29535	1.23983
3.31171	1.07542	3.3155	1.17964	3.32608	1.50393	3.31159	1.24314
3.32687	1.07823	3.33167	1.18239	3.34337	1.50744	3.32769	1.24566
3.34253	1.08143	3.34754	1.18542	3.36092	1.5116	3.34304	1.2484
3.35894	1.08476	3.36274	1.18829	3.37834	1.51595	3.35821	1.25155
3.37586	1.08807	3.37825	1.19109	3.39602	1.51974	3.37386	1.25405
3.39332	1.0918	3.39414	1.19388	3.41335	1.52425	3.38997	1.2572
3.41147	1.09536	3.41	1.19682	3.43049	1.52865	3.40602	1.2606
3.43058	1.09904	3.42549	1.19986	3.44849	1.53217	3.42176	1.26374
3.44942	1.10259	3.4412	1.20331	3.46646	1.53641	3.43831	1.26758
3.46727	1.10608	3.45732	1.20701	3.48402	1.54012	3.45513	1.27143
3.48418	1.10939	3.47402	1.21059	3.50079	1.54318	3.47272	1.27483
3.50095	1.1127	3.49156	1.21419	3.51689	1.54714	3.49114	1.27874
3.51756	1.11555	3.50992	1.218	3.53284	1.55053	3.51	1.28273
3.53386	1.11843	3.529	1.22159	3.54904	1.55294	3.52837	1.28622
3.55029	1.12128	3.54788	1.22529	3.56517	1.55621	3.54594	1.29012
3.56651	1.12357	3.56569	1.22926	3.58138	1.55902	3.56272	1.2938
3.58238	1.1263	3.58279	1.2327	3.5975	1.56118	3.57912	1.29693
3.5987	1.12893	3.5995	1.23621	3.61306	1.56431	3.59568	1.30028
3.61515	1.13104	3.61586	1.23977	3.62821	1.56698	3.61201	1.30322
3.63159	1.1335	3.63218	1.24257	3.64382	1.56949	3.62799	1.30589
3.64828	1.13598	3.64862	1.24541	3.66017	1.57276	3.64459	1.30889
3.66436	1.13806	3.66489	1.24857	3.67599	1.57558	3.66115	1.31188
3.68007	1.14076	3.68124	1.251	3.69133	1.57846	3.67752	1.31427
3.69568	1.14328	3.69717	1.25383	3.70727	1.58224	3.69399	1.31718
3.71086	1.1457	3.71367	1.25694	3.72386	1.58569	3.71048	1.31983
3.72538	1.14874	3.73025	1.25919	3.74059	1.58921	3.72696	1.32202
3.74096	1.15173	3.74709	1.26175	3.7581	1.59364	3.74312	1.32469
3.75793	1.15442	3.76312	1.26466	3.77667	1.59742	3.75869	1.32731
3.7757	1.15785	3.77872	1.26696	3.7958	1.60107	3.77387	1.32979
3.79407	1.16121	3.79401	1.27005	3.81457	1.60512	3.78827	1.33306
3.81276	1.16426	3.80913	1.27336	3.83248	1.60882	3.80317	1.33622
3.83149	1.16793	3.82383	1.27601	3.84944	1.61225	3.81951	1.33924
3.84994	1.17116	3.8395	1.27903	3.86559	1.6159	3.83692	1.3431
3.86761	1.17395	3.8564	1.28201	3.88184	1.61902	3.85512	1.34679
3.88451	1.17697	3.87417	1.28458	3.89809	1.62207	3.87419	1.35035
3.90066	1.17969	3.89238	1.28788	3.91458	1.62524	3.89319	1.35434
3.91639	1.18217	3.91124	1.29115	3.93071	1.62796	3.91229	1.35807
3.93198	1.18492	3.93001	1.29359	3.94721	1.63085	3.93057	1.3613
3.94765	1.18756	3.94847	1.29651	3.96358	1.63378	3.94791	1.36468
3.96353	1.18981	3.96611	1.29911	3.97997	1.63657	3.96404	1.36765
3.97981	1.19231	3.98326	1.30093	3.99673	1.63954	3.97939	1.37023
3.99613	1.19483	3.99963	1.30348	4.01339	1.64227	3.9941	1.37303
4.01261	1.1971	4.01525	1.30584	4.02963	1.6447	4.00913	1.37545
4.02983	1.19959	4.03057	1.30799	4.04568	1.64736	4.02461	1.37779
4.04671	1.2021	4.04636	1.31074	4.06126	1.64961	4.04102	1.38046
4.06327	1.20447	4.06208	1.31312	4.0768	1.65215	4.05748	1.38312
4.0801	1.20676	4.07807	1.31523	4.0917	1.65493	4.0741	1.38566
4.0955	1.20913	4.09431	1.31805	4.10639	1.65758	4.09107	1.38838
4.11027	1.21158	4.11089	1.32061	4.12226	1.66067	4.10792	1.39122
4.12509	1.21423	4.12806	1.32271	4.13913	1.664	4.12478	1.39374
4.14079	1.21709	4.14484	1.32545	4.15644	1.6673	4.14153	1.39664
4.1575	1.22	4.16169	1.32781	4.1744	1.67128	4.15741	1.39956
4.17546	1.2229	4.17853	1.32988	4.19346	1.67512	4.17218	1.40232
4.19435	1.22622	4.1942	1.3323	4.21259	1.67869	4.18749	1.40563
4.21374	1.22946	4.20896	1.33456	4.23122	1.68294	4.20377	1.40897
4.23253	1.2327	4.22375	1.33674	4.24934	1.68659	4.22097	1.41199
4.25106	1.23604	4.23927	1.33956	4.26643	1.68957	4.23895	1.41559
4.26916	1.23898	4.25575	1.34227	4.283	1.69306	4.25794	1.41943
4.28647	1.24151	4.27364	1.34492	4.29881	1.69594	4.27724	1.42283
4.30266	1.24434	4.29253	1.34808	4.31392	1.69829	4.29631	1.42648
4.31799	1.24665	4.31187	1.3513	4.32919	1.70106	4.31475	1.42984
4.33289	1.24897	4.33117	1.35418	4.34486	1.70328	4.33239	1.43266
4.3478	1.25152	4.34984	1.35754	4.36129	1.70569	4.34918	1.43546
4.3631	1.25369	4.36776	1.36067	4.37776	1.70866	4.36465	1.4381
4.37894	1.25602	4.38486	1.36307	4.39405	1.71093	4.3794	1.44025
4.39555	1.25842	4.40113	1.36566	4.41041	1.71337	4.39397	1.44261
4.41268	1.26059	4.41661	1.36786	4.42707	1.71636	4.40898	1.44479
4.4299	1.26313	4.43149	1.36973	4.44399	1.71881	4.42454	1.44674
4.44702	1.26585	4.44647	1.37195	4.46097	1.7212	4.44072	1.44925
4.4637	1.26797	4.46179	1.37404	4.47766	1.72396	4.45712	1.45168
4.48017	1.27046	4.47757	1.37581	4.49313	1.72641	4.4741	1.4541
4.49613	1.2729	4.49385	1.37819	4.50766	1.72912	4.49124	1.45707
4.51133	1.27532	4.51099	1.38005	4.52276	1.73225	4.50814	1.45986
4.52661	1.27795	4.5281	1.38155	4.53881	1.73526	4.52529	1.46237
4.54261	1.28067	4.54529	1.38382	4.55573	1.73885	4.54176	1.46552
4.5597	1.2831	4.56233	1.38607	4.57366	1.74233	4.55739	1.46861
4.57773	1.28629	4.57875	1.38792	4.59267	1.74592	4.57301	1.47156
4.59667	1.28921	4.59435	1.3904	4.61203	1.74961	4.58896	1.47508
4.61562	1.29218	4.60961	1.39276	4.63111	1.7533	4.60527	1.47835
4.6345	1.29541	4.62523	1.39486	4.64944	1.75678	4.62256	1.48163
4.65254	1.29834	4.6414	1.39771	4.66725	1.76004	4.64117	1.48502
4.67045	1.30084	4.65825	1.40039	4.68469	1.76301	4.66035	1.48819
4.68785	1.30329	4.67608	1.4033	4.70129	1.76538	4.67914	1.49149
4.70407	1.30566	4.69489	1.40702	4.71684	1.76777	4.69729	1.49498
4.71953	1.30745	4.71397	1.41013	4.73193	1.76977	4.7151	1.49767
4.73432	1.30978	4.73286	1.4129	4.74658	1.77183	4.73232	1.50007
4.74898	1.31157	4.7512	1.41638	4.7617	1.77403	4.74911	1.50244
4.76409	1.3133	4.769	1.41899	4.77715	1.77606	4.76463	1.50432
4.77962	1.31513	4.78629	1.4211	4.79334	1.77832	4.77983	1.50616
4.79573	1.31682	4.80246	1.42376	4.81026	1.78097	4.79442	1.50802
4.8123	1.31893	4.81803	1.42585	4.82753	1.78332	4.80927	1.51005
4.82951	1.32123	4.8331	1.42748	4.84443	1.78598	4.825	1.51207
4.84643	1.32333	4.84792	1.42968	4.86125	1.78886	4.84184	1.51399
4.86297	1.32577	4.86303	1.43129	4.87834	1.7911	4.8587	1.51578
4.87952	1.32852	4.87849	1.43306	4.89491	1.79359	4.87554	1.51803
4.89581	1.33079	4.89459	1.43553	4.91046	1.7963	4.89232	1.52023
4.91207	1.33341	4.91084	1.43766	4.92585	1.79861	4.90852	1.52263
4.92823	1.3363	4.92763	1.44009	4.94148	1.80149	4.92427	1.52538
4.9453	1.3389	4.94469	1.44312	4.95716	1.80463	4.94068	1.52812
4.9627	1.34177	4.96161	1.44558	4.97385	1.80735	4.95771	1.5309
4.98037	1.34473	4.9777	1.44773	4.99124	1.81084	4.97494	1.53367
4.99859	1.34738	4.99408	1.45085	5.00992	1.8143	4.99205	1.53625
5.01671	1.3505	5.01067	1.45344	5.02943	1.8173	5.00911	1.53939
5.03474	1.35339	5.02689	1.45616	5.04851	1.82106	5.02686	1.54249
5.05248	1.35582	5.04383	1.4594	5.06682	1.82453	5.0451	1.54538
5.07006	1.3585	5.06109	1.46219	5.0848	1.8273	5.06329	1.54852
5.0871	1.36086	5.07852	1.46481	5.10245	1.8304	5.08129	1.55139
5.10346	1.36269	5.0968	1.46814	5.11911	1.83287	5.09886	1.5539
5.11931	1.36468	5.11513	1.47075	5.13518	1.83459	5.11594	1.55625
5.1347	1.36679	5.13327	1.4736	5.15068	1.83682	5.13251	1.55842
5.15014	1.36861	5.15111	1.4769	5.16557	1.83855	5.14844	1.56031
5.16546	1.37039	5.16863	1.47899	5.18015	1.84025	5.16402	1.56226
5.18108	1.37196	5.1858	1.48134	5.19503	1.84247	5.17942	1.56389
5.19666	1.37337	5.20232	1.48366	5.21083	1.84427	5.19469	1.56561
5.21307	1.37506	5.21818	1.48527	5.22725	1.84644	5.20994	1.56736
5.22951	1.37708	5.23366	1.48719	5.24397	1.84875	5.2253	1.56898
5.24573	1.37912	5.2487	1.4891	5.2608	1.85092	5.2411	1.57087
5.26126	1.38144	5.264	1.49044	5.27784	1.85328	5.25752	1.57276
5.27699	1.38385	5.2794	1.49199	5.29512	1.85588	5.2745	1.57515
5.29334	1.38621	5.29503	1.49352	5.3116	1.8586	5.29023	1.57775
5.3101	1.38839	5.31164	1.49488	5.32725	1.86107	5.30589	1.58051
5.3281	1.39117	5.32819	1.49713	5.34324	1.8637	5.32249	1.58337
5.34614	1.394	5.34469	1.49938	5.35954	1.86665	5.33965	1.58621
5.36401	1.39696	5.36039	1.50152	5.3762	1.86931	5.35773	1.58908
5.38213	1.39994	5.37577	1.50411	5.39337	1.87201	5.37629	1.59216
5.3998	1.40245	5.39203	1.50663	5.41028	1.87554	5.3944	1.59542
5.41734	1.405	5.40898	1.50913	5.42818	1.87847	5.41184	1.59829
5.43491	1.40774	5.42661	1.51187	5.44689	1.88158	5.42861	1.60141
5.45233	1.41001	5.44442	1.51483	5.46569	1.88524	5.4457	1.6041
5.46928	1.41223	5.46223	1.51783	5.48406	1.88777	5.46312	1.60651
5.48498	1.41463	5.48012	1.52088	5.50187	1.89085	5.48061	1.60906
5.50126	1.4163	5.4978	1.52373	5.51899	1.89379	5.49734	1.61148
5.5178	1.41805	5.51554	1.52627	5.53528	1.89566	5.51347	1.61372
5.53375	1.41979	5.53349	1.52888	5.55113	1.89805	5.52947	1.61579
5.55009	1.42152	5.55097	1.53133	5.56686	1.90025	5.54567	1.61755
5.56622	1.42334	5.56767	1.53351	5.58247	1.90145	5.56242	1.61936
5.58153	1.42488	5.58378	1.53589	5.59823	1.90343	5.57872	1.62127
5.59685	1.42649	5.59985	1.53813	5.61343	1.90534	5.59472	1.62288
5.61225	1.42831	5.61585	1.53998	5.6287	1.90674	5.61051	1.62447
5.62796	1.43012	5.63158	1.54176	5.64421	1.90878	5.6259	1.6263
5.64393	1.43201	5.6479	1.5436	5.66048	1.91062	5.64138	1.62791
5.65939	1.43441	5.66423	1.54517	5.67715	1.91207	5.65657	1.62947
5.67553	1.43684	5.67972	1.54695	5.69386	1.9144	5.67161	1.6318
5.69215	1.43939	5.69492	1.54897	5.71001	1.91678	5.68735	1.6342
5.70996	1.44199	5.71037	1.5506	5.7256	1.91916	5.70381	1.63667
5.72849	1.44451	5.72614	1.55271	5.74157	1.922	5.72107	1.6397
5.74739	1.44721	5.74224	1.55515	5.75841	1.92495	5.73912	1.64263
5.76586	1.44991	5.75794	1.55693	5.77589	1.92766	5.75803	1.64547
5.78367	1.45249	5.77403	1.55947	5.79405	1.93062	5.77754	1.64879
5.80072	1.45508	5.79064	1.56232	5.81249	1.93383	5.79621	1.65169
5.81744	1.45743	5.80827	1.56444	5.83053	1.93679	5.81339	1.65448
5.83344	1.45954	5.82657	1.56737	5.84825	1.93997	5.83006	1.65761
5.85024	1.46182	5.84542	1.57019	5.86547	1.94316	5.84642	1.65999
5.86655	1.46365	5.86408	1.57238	5.88275	1.94575	5.86262	1.66198
5.88271	1.46545	5.88195	1.57535	5.89996	1.94832	5.87863	1.66447
5.89932	1.46739	5.89909	1.57778	5.91728	1.95105	5.89456	1.66618
5.91563	1.46935	5.91589	1.57969	5.93381	1.95298	5.91031	1.66803
5.93218	1.47094	5.93217	1.58236	5.94997	1.95518	5.92642	1.67024
5.94869	1.47275	5.94856	1.5843	5.96613	1.95749	5.9427	1.67188
5.96542	1.47428	5.96534	1.5859	5.98201	1.95895	5.95944	1.67379
5.98164	1.47578	5.9812	1.58815	5.99803	1.96076	5.9765	1.67591
5.99774	1.47751	5.99749	1.58974	6.01419	1.96283	5.99369	1.67741
6.0134	1.47902	6.01402	1.59123	6.03061	1.96416	6.01043	1.67919
6.02785	1.4808	6.03044	1.59336	6.04685	1.96604	6.02598	1.68144
6.04162	1.48309	6.04718	1.59457	6.06242	1.96794	6.04021	1.68323
6.05708	1.48519	6.06381	1.59589	6.07769	1.96919	6.05413	1.68541
6.07374	1.48737	6.08033	1.59755	6.09326	1.97122	6.06939	1.68806
6.09155	1.49009	6.09629	1.5986	6.10956	1.97323	6.08581	1.69045
6.10988	1.49275	6.11164	1.60035	6.12525	1.975	6.10362	1.69329
6.12877	1.49552	6.12628	1.60213	6.14059	1.97776	6.12218	1.69655
6.14786	1.49854	6.14047	1.60379	6.15669	1.98062	6.14159	1.69931
6.16721	1.50142	6.15574	1.60573	6.17361	1.98311	6.16066	1.70243
6.18551	1.50363	6.17231	1.60798	6.19137	1.98645	6.17942	1.70565
6.20301	1.50603	6.19013	1.61018	6.20997	1.98945	6.19755	1.70803
6.21918	1.50782	6.2084	1.61312	6.2288	1.99215	6.21475	1.71056
6.23454	1.5097	6.22718	1.61592	6.24762	1.99568	6.2309	1.71315
6.24966	1.5116	6.24649	1.61828	6.26565	1.99853	6.24627	1.71504
6.26491	1.5131	6.2654	1.62103	6.28256	2.0012	6.26121	1.71681
6.2807	1.51468	6.28356	1.62321	6.2993	2.0041	6.27612	1.71875
6.29657	1.51641	6.30111	1.6252	6.31617	2.00645	6.29157	1.72024
6.3126	1.51803	6.31725	1.62729	6.33263	2.00855	6.30762	1.72207
6.32927	1.5196	6.3327	1.62903	6.3486	2.01081	6.3243	1.72427
6.34626	1.52155	6.34837	1.63051	6.36481	2.01242	6.34102	1.7259
6.36316	1.52342	6.3636	1.63195	6.38117	2.01433	6.35789	1.72799
6.38026	1.52528	6.37912	1.63316	6.39739	2.01641	6.37512	1.7304
6.3973	1.52712	6.39503	1.63457	6.41322	2.01796	6.39237	1.73187
6.41323	1.52913	6.41131	1.63617	6.42912	2.01986	6.4092	1.73371
6.4275	1.53105	6.42807	1.63768	6.44526	2.02157	6.42443	1.73629
6.44214	1.53318	6.44494	1.63918	6.46221	2.02298	6.43878	1.73828
6.45757	1.53544	6.46183	1.64067	6.47836	2.02456	6.45381	1.74051
6.47446	1.53785	6.47872	1.64215	6.49389	2.02595	6.46974	1.74355
6.49239	1.54034	6.49572	1.64349	6.50932	2.02738	6.48694	1.74586
6.51099	1.5432	6.5118	1.64488	6.52386	2.02965	6.5051	1.74869
6.53027	1.54574	6.52618	1.64675	6.53852	2.03182	6.52404	1.75211
6.54962	1.5483	6.54074	1.64846	6.55432	2.03392	6.54321	1.75472
6.56841	1.55118	6.55625	1.65004	6.57149	2.03675	6.56201	1.75775
6.58648	1.55334	6.57302	1.65182	6.58975	2.03965	6.58023	1.76113
6.60375	1.55545	6.59103	1.6538	6.60828	2.04276	6.59813	1.76312
6.62004	1.55756	6.60961	1.65607	6.62712	2.04609	6.61532	1.76529
6.63541	1.55922	6.62873	1.65858	6.64606	2.04916	6.63116	1.76778
6.65018	1.56067	6.64769	1.66086	6.6649	2.05222	6.64586	1.76917
6.66467	1.56244	6.66632	1.66324	6.68319	2.05539	6.66044	1.77098
6.67973	1.56358	6.68442	1.66548	6.70058	2.0577	6.67548	1.773
6.69555	1.56525	6.70184	1.66676	6.71669	2.05973	6.69108	1.77434
6.71212	1.56724	6.71835	1.66812	6.73225	2.06218	6.7072	1.77613
6.7289	1.56863	6.73374	1.66952	6.74776	2.06377	6.72357	1.77844
6.74586	1.57061	6.74839	1.67036	6.7629	2.06528	6.74058	1.78002
6.76303	1.57262	6.7632	1.67147	6.77858	2.06716	6.75788	1.78227
6.78018	1.57409	6.77833	1.67225	6.79444	2.06848	6.77511	1.78485
6.79717	1.576	6.79423	1.67279	6.8108	2.07041	6.79212	1.78665
6.81277	1.57801	6.81072	1.67372	6.82764	2.07251	6.80814	1.78867
6.8282	1.57984	6.82749	1.6744	6.84455	2.07394	6.82398	1.7915
6.84353	1.58239	6.84459	1.67518	6.86148	2.07578	6.83982	1.79369
6.85944	1.58467	6.86158	1.67646	6.87826	2.07807	6.8558	1.79615
6.87622	1.58663	6.87871	1.67749	6.89513	2.0795	6.8723	1.79925
6.89406	1.58944	6.89572	1.6784	6.91178	2.08132	6.88997	1.80173
6.91272	1.59194	6.91121	1.67991	6.92705	2.08322	6.90864	1.80443
6.93191	1.5943	6.92668	1.68105	6.94126	2.08478	6.92748	1.80768
6.95082	1.59715	6.94209	1.68249	6.9562	2.08727	6.94601	1.81026
6.96899	1.59942	6.95835	1.6843	6.97231	2.08969	6.96402	1.81286
6.98665	1.60169	6.97497	1.6856	6.98944	2.09206	6.98203	1.81585
7.00401	1.60389	6.9924	1.68734	7.00755	2.09513	6.99915	1.81771
7.02069	1.60541	7.01108	1.68947	7.02597	2.09834	7.0157	1.81942
7.03665	1.60682	7.0305	1.6911	7.045	2.10112	7.03121	1.82149
7.0516	1.60861	7.04952	1.69295	7.06444	2.1044	7.04654	1.82285
7.06621	1.60978	7.06752	1.69471	7.08324	2.10726	7.0611	1.82423
7.08096	1.61087	7.08512	1.69572	7.10123	2.10967	7.07596	1.8261
7.09657	1.6124	7.10245	1.69027	7.11843	2.112	7.09141	1.82721
7.11279	1.61374	7.11895	1.68224	7.13509	2.11392	7.10785	1.82875
7.12928	1.61555	7.13491	1.67259	7.15042	2.11555	7.12485	1.83084
7.14618	1.61733	7.14993	1.66171	7.16507	2.11683	7.14187	1.83264
7.16371	1.61896	7.16455	1.64798	7.17975	2.11804	7.1589	1.83457
7.18026	1.62073	7.17924	1.63165	7.19467	2.11909	7.17549	1.83699
7.19593	1.6228	7.19499	1.6143	7.21024	2.12026	7.1915	1.83926
7.21232	1.6248			7.22663	2.12185	7.2074	1.84149
7.22924	1.6268			7.24339	2.12364	7.22407	1.84431
7.24627	1.62932			7.26025	2.12539	7.24134	1.84695
7.26336	1.63185			7.27702	2.12763	7.25864	1.84987
7.28034	1.6339			7.29415	2.12946	7.27573	1.85297
7.29764	1.63628			7.31141	2.13101	7.29353	1.85572
7.31542	1.63865			7.3285	2.13326	7.31185	1.85834
7.33403	1.64074			7.34435	2.13517	7.32993	1.86105
7.35233	1.64309			7.35957	2.13706	7.34766	1.86397
7.37004	1.64533			7.37467	2.13969	7.36517	1.86623
7.38739	1.64688			7.39066	2.14207	7.3822	1.86844
7.40407	1.64898			7.40774	2.14432	7.39885	1.87049
7.42057	1.65035			7.42522	2.14747	7.41469	1.87211
7.43624	1.65131			7.44365	2.1501	7.43085	1.87355
7.45167	1.65304			7.46306	2.15277	7.44649	1.87504
7.46698	1.65415			7.48229	2.15624	7.46159	1.87637
7.48208	1.6551			7.50086	2.15887	7.47671	1.87785
7.49721	1.65664			7.5187	2.16121	7.49216	1.87968
7.51266	1.65803			7.53612	2.16385	7.50841	1.88086
7.529	1.65912			7.55274	2.16539	7.52486	1.88256
7.54615	1.661			7.56843	2.16638	7.54103	1.88476
7.56279	1.6625			7.5831	2.16806	7.55713	1.88685
7.57855	1.66428			7.59783	2.16922	7.5729	1.88912
7.59424	1.66675			7.61303	2.16993	7.58922	1.89181
7.61037	1.66875			7.62812	2.17146	7.60624	1.89422
7.62742	1.67083			7.64392	2.1725	7.62441	1.89697
7.64546	1.67323			7.66048	2.17372	7.64269	1.89992
7.66404	1.67569			7.67765	2.17591	7.66064	1.90254
7.68239	1.67786			7.69416	2.17756	7.67839	1.90563
7.69981	1.68024			7.71134	2.1791	7.69564	1.90862
7.71697	1.68266			7.72835	2.18154	7.71285	1.91085
7.73389	1.68458			7.74414	2.18362	7.7305	1.91325
7.75115	1.68671			7.76016	2.18545	7.74769	1.91556
7.7685	1.68901			7.77667	2.18818	7.76413	1.91758
7.78539	1.69074			7.79325	2.19053	7.78014	1.91967
7.802	1.69268			7.81018	2.19282	7.79588	1.92145
7.81844	1.69464			7.82716	2.19587	7.81228	1.9228
7.83422	1.69576			7.84448	2.19861	7.82893	1.92425
7.8509	1.69737			7.86263	2.20095	7.84495	1.92576
7.86736	1.69887			7.88151	2.20416	7.86114	1.92691
7.88308	1.69957			7.90035	2.20687	7.87696	1.9285
7.89864	1.70093			7.91873	2.20912	7.89211	1.93015
7.91375	1.70226			7.93649	2.21173	7.90744	1.93151
7.92924	1.70277			7.95336	2.21373	7.92386	1.93318
7.94452	1.70426			7.96964	2.21517	7.93969	1.93518
7.95968	1.70569			7.98516	2.21665	7.9553	1.93725
7.97518	1.70689			8.0008	2.21762	7.9712	1.93982
7.99154	1.70911			8.01604	2.21832	7.98798	1.94247
8.00874	1.71113			8.03094	2.21989	8.00583	1.9448
8.02652	1.71311			8.04607	2.22093	8.02464	1.9477
8.04493	1.71576			8.06173	2.22179	8.04365	1.95053
8.06413	1.71795			8.07738	2.22334	8.0624	1.95276
8.08319	1.72021			8.09387	2.22461	8.07964	1.95549
8.10143	1.72251			8.11088	2.22575	8.0959	1.95799
8.1185	1.72444			8.12793	2.22779	8.11261	1.95981
8.13454	1.72628			8.14395	2.22964	8.12936	1.96197
8.15029	1.72818			8.1594	2.23161	8.14567	1.96359
8.16668	1.72955			8.17546	2.23431	8.16164	1.96485
8.18286	1.73095			8.19206	2.23646	8.17746	1.96649
8.19929	1.73257			8.20943	2.23858	8.19353	1.96757
8.21589	1.73387			8.2277	2.24135	8.21021	1.96869
8.23226	1.73552			8.24588	2.24369	8.22684	1.97004
8.24857	1.73682			8.26379	2.24603	8.24355	1.97079
8.265	1.73799			8.28106	2.24911	8.26022	1.97169
8.28184	1.73945			8.29815	2.25163	8.27611	1.97273
8.29869	1.74079			8.31562	2.25403	8.29145	1.9736
8.3151	1.74178			8.33328	2.25634	8.3063	1.97511
8.33049	1.74332			8.35061	2.25802	8.32078	1.97689
8.34457	1.74461			8.36747	2.2597	8.33637	1.97852
8.3586	1.74584			8.38351	2.26159	8.35308	1.98105
8.37398	1.74774			8.39954	2.26297	8.37066	1.98346
8.39079	1.74945			8.41585	2.26411	8.38917	1.98581
8.40862	1.75145			8.43194	2.26538	8.40782	1.98884
8.42686	1.75412			8.44814	2.26639	8.42689	1.99136
8.44557	1.75627			8.46398	2.26725	8.44559	1.99386
8.46439	1.75825			8.47931	2.26834	8.46392	1.99638
8.48329	1.76063			8.4947	2.26949	8.48059	1.9981
8.50168	1.76248			8.5105	2.27051	8.49615	1.99995
8.51903	1.76435			8.52671	2.27187	8.51177	2.00176
8.5349	1.76641			8.54194	2.27327	8.52727	2.00259
8.55026	1.76766			8.55715	2.27502	8.54318	2.00391
8.56562	1.76871			8.57308	2.2774	8.55907	2.00525
8.58086	1.76992			8.59008	2.27976	8.57518	2.00624
8.59646	1.77085			8.60748	2.28222	8.59183	2.00791
8.61238	1.77209			8.62559	2.28507	8.60856	2.00902
8.6287	1.77354			8.64425	2.28779	8.62555	2.01
8.64516	1.77491			8.66319	2.29047	8.64223	2.01171
8.66232	1.77627			8.68151	2.29325	8.65908	2.01281
8.67948	1.7776			8.69894	2.29572	8.67577	2.01378
8.69628	1.77884			8.71585	2.29833	8.69082	2.0157
8.71356	1.78007			8.73264	2.30065	8.70516	2.01715
8.72934	1.78158			8.74866	2.3025	8.72035	2.01894
8.74378	1.78322			8.76499	2.30434	8.73682	2.02139
8.7586	1.7849			8.78147	2.30602	8.75435	2.02317
8.7744	1.78655			8.79767	2.30729	8.77254	2.02577
8.79126	1.7884			8.81421	2.30895	8.79165	2.02852
8.80902	1.79049			8.83034	2.31055	8.81087	2.0306
8.82764	1.7924			8.84662	2.31187	8.82969	2.03307
8.84666	1.79483			8.86305	2.31355	8.84793	2.03558
8.86574	1.79708			8.87952	2.3145	8.86545	2.03705
8.88424	1.79891			8.89569	2.31542	8.8818	2.03869
8.90238	1.80086			8.91153	2.31675	8.89742	2.04015
8.91994	1.80225			8.92756	2.31784	8.9123	2.04074
8.93653	1.80319			8.94292	2.31882	8.92708	2.04179
8.95193	1.80439			8.95735	2.32089	8.94219	2.04306
8.96656	1.80537			8.97226	2.3226	8.95794	2.04418
8.9813	1.80594			8.98841	2.32447	8.97451	2.04556
8.99653	1.80708			9.00612	2.3271	8.99155	2.04691
9.01237	1.80797			9.02425	2.32925	9.00855	2.04806
9.02832	1.80855			9.04255	2.33196	9.02551	2.04963
9.0452	1.80992			9.06132	2.33492	9.04253	2.05119
9.06247	1.81093			9.07985	2.33734	9.05911	2.05277
9.0796	1.81192			9.09815	2.33981	9.07482	2.05456
9.09679	1.81345			9.11589	2.34253	9.09045	2.05654
9.11333	1.81457			9.13291	2.34397	9.10601	2.05839
9.12911	1.81598			9.14904	2.34553	9.12191	2.06027
9.14478	1.81772			9.1649	2.34729	9.13866	2.06235
9.16039	1.81891			9.18043	2.34821	9.15621	2.06502
9.17631	1.82031			9.19584	2.34966	9.17532	2.06743
9.19304	1.82241			9.21148	2.35121	9.19451	2.0699
9.21061	1.82413			9.22759	2.35208	9.21311	2.07271
9.22943	1.82612			9.24398	2.35368	9.23157	2.0746
9.24841	1.8285			9.2605	2.35541	9.24928	2.07665
9.26684	1.8303			9.27741	2.35689	9.26595	2.07863
9.2851	1.83215			9.29475	2.35866	9.28185	2.07981
9.30313	1.83385			9.31131	2.36011	9.29735	2.08096
9.32057	1.835			9.32813	2.36136	9.31228	2.08234
9.33688	1.8362			9.34438	2.3629	9.32721	2.08288
9.3524	1.83725			9.35954	2.36435	9.34268	2.08377
9.36748	1.83784			9.37415	2.36592	9.35892	2.08496
9.38235	1.83875			9.38934	2.36806	9.37543	2.08539
9.39714	1.83987			9.40555	2.36999	9.39207	2.08658
9.41279	1.84058			9.42238	2.37223	9.40876	2.08793
9.42897	1.84164			9.4406	2.37458	9.42563	2.08865
9.44584	1.84292			9.45929	2.37708	9.44173	2.09004
9.46285	1.84391			9.47868	2.38017	9.45762	2.09189
9.48002	1.84541			9.49772	2.38286	9.47409	2.09294
9.49663	1.84704			9.51592	2.38547	9.4907	2.09483
9.51244	1.84866			9.53388	2.3879	9.50746	2.0968
9.52865	1.85043			9.55159	2.38962	9.52462	2.09844
9.54492	1.85225			9.56777	2.39118	9.54171	2.1007
9.56199	1.8537			9.58332	2.39267	9.55981	2.10296
9.57946	1.8554			9.5982	2.39353	9.57889	2.10485
9.59672	1.85736			9.61301	2.3946	9.59734	2.10687
9.61409	1.85898			9.6282	2.39565	9.61524	2.10875
9.63215	1.86103			9.64398	2.39643	9.63268	2.10985
9.65027	1.86311			9.6604	2.39791	9.64941	2.11124
9.66824	1.86497			9.67737	2.39905	9.66529	2.11189
9.68603	1.86661			9.69448	2.40015	9.68089	2.11241
9.70332	1.86826			9.71142	2.40201	9.69637	2.11298
9.72037	1.86936			9.72812	2.40344	9.71189	2.11332
9.73679	1.87039			9.74505	2.4046	9.72678	2.11372
9.75245	1.87145			9.76123	2.40638	9.74226	2.11405
9.76808	1.87218			9.77667	2.40781	9.75858	2.11444
9.7841	1.87311			9.79221	2.40959	9.77523	2.11455
9.79932	1.87393			9.80794	2.41197	9.79213	2.11512
9.81432	1.87416			9.8241	2.41367	9.80871	2.11591
9.82978	1.87486			9.84108	2.41632	9.82418	2.11697
9.84634	1.87578			9.85911	2.41926	9.83993	2.1183
9.86302	1.87649			9.87811	2.42149	9.85611	2.11968
9.87937	1.87778			9.8975	2.42447	9.87338	2.12063
9.89492	1.87954			9.91606	2.42735	9.89103	2.12199
9.91058	1.88097			9.93408	2.42971	9.90861	2.12364
9.92725	1.88261			9.95211	2.43231	9.92641	2.12518
9.9444	1.88433			9.96938	2.43418	9.94376	2.12735
9.96218	1.88602			9.98593	2.43515	9.96123	2.12942
9.98034	1.88811			10.0016	2.43648	9.97912	2.13087
9.9985	1.89005			10.0168	2.43715	9.99716	2.13261
10.0161	1.89176			10.0314	2.43747	10.0147	2.13418
10.0332	1.8937			10.0461	2.43865	10.0312	2.1351
10.0507	1.89538			10.0613	2.43937	10.0473	2.13658
10.0683	1.89654			10.0771	2.44017	10.0632	2.13758
10.0855	1.89787			10.0935	2.44164	10.0791	2.13813
10.102	1.89912			10.1103	2.44288	10.0954	2.13934
10.118	1.90017			10.1271	2.44419	10.1115	2.13984
10.134	1.90123			10.1441	2.44591	10.1271	2.14003
10.1505	1.90217			10.161	2.44753	10.1425	2.14115
10.1666	1.90292			10.1773	2.44935	10.1581	2.14175
10.1832	1.90353			10.1937	2.45168	10.1743	2.14226
10.1995	1.90433			10.2105	2.45367	10.1899	2.14391
10.2156	1.90471			10.2271	2.45598	10.2053	2.14523
10.2312	1.90512			10.2438	2.45849	10.2214	2.14683
10.2467	1.90603			10.2608	2.46054	10.238	2.14931
10.2624	1.90669			10.2784	2.46259	10.2553	2.15107
10.278	1.90747			10.2966	2.46543	10.2736	2.15299
10.2933	1.90865			10.3147	2.4678	10.2926	2.15575
10.3089	1.90985			10.3328	2.47016	10.3111	2.15755
10.3255	1.91112			10.3508	2.4726	10.3293	2.15948
10.3431	1.91292			10.3684	2.47425	10.3466	2.162
10.3617	1.9141			10.3853	2.47581	10.363	2.16351
10.3806	1.91558			10.4015	2.47719	10.3795	2.1649
10.3994	1.91775			10.4175	2.478	10.3959	2.16652
10.4173	1.91909			10.4332	2.47883	10.4122	2.16733
10.4339	1.9207			10.4488	2.48006	10.4284	2.16838
10.4504	1.9224			10.4645	2.48079	10.4445	2.16992
10.467	1.92319			10.4798	2.48159	10.4606	2.17064
10.4837	1.92434			10.4954	2.48278	10.4773	2.17168
10.5004	1.92553			10.511	2.48355	10.494	2.17288
10.5166	1.92572			10.5274	2.48453	10.5106	2.17318
10.5324	1.92659			10.5441	2.48569	10.5268	2.17383
10.5482	1.92772			10.5605	2.487	10.5426	2.17477
10.5644	1.92775			10.5759	2.48877	10.5579	2.17521
10.5811	1.92842			10.5915	2.49074	10.5727	2.17575
10.598	1.92876			10.608	2.49261	10.5875	2.17655
10.6144	1.92876			10.6253	2.49459	10.6034	2.17678
10.6303	1.92944			10.6432	2.49683	10.6204	2.17773
10.6457	1.92966			10.661	2.49892	10.6382	2.17889
10.6607	1.92973			10.6787	2.50135	10.6569	2.17972
10.6752	1.93116			10.6965	2.50412	10.6757	2.18084
10.6907	1.9321			10.7139	2.50667	10.6946	2.18187
10.7074	1.93291			10.7313	2.50902	10.7129	2.18249
10.725	1.93479			10.7489	2.51134	10.7305	2.183
10.7434	1.93616			10.7668	2.5135	10.747	2.18365
10.7623	1.93779			10.7842	2.51517	10.7626	2.18396
10.7811	1.93934			10.8007	2.51668	10.778	2.18438
10.8	1.94049			10.817	2.51798	10.7934	2.18445
10.8184	1.94162			10.833	2.51919	10.8091	2.18462
10.8355	1.94272			10.849	2.52036	10.8252	2.18483
10.8513	1.94308			10.8648	2.52117	10.8416	2.18529
10.8666	1.94359			10.8808	2.52203	10.8583	2.18561
10.8823	1.94406			10.8964	2.52279	10.8751	2.18599
10.8979	1.94393			10.9119	2.52329	10.8921	2.18665
10.9139	1.94383			10.9275	2.524	10.9091	2.18723
10.9299	1.94361			10.9431	2.52485	10.9261	2.1877
10.9462	1.94337			10.9592	2.52579	10.9424	2.18826
10.963	1.94335			10.9755	2.52766	10.957	2.18895
10.98	1.94309			10.991	2.52926	10.9713	2.18978
10.9969	1.94302			11.0071	2.53091	10.9866	2.19076
11.0139	1.94271			11.024	2.53323	11.0033	2.19167
11.0305	1.94173			11.0414	2.53544	11.0214	2.19316
11.0463	1.94062			11.0596	2.53776	11.0401	2.19483
11.0605	1.93901			11.078	2.54078	11.0591	2.19628
11.0751	1.93693			11.0967	2.54293	11.078	2.19797
11.0912	1.93488			11.115	2.5454	11.0964	2.19934
11.1082	1.93213			11.1326	2.54812	11.1143	2.20066
11.1263	1.92784			11.1489	2.5497	11.1319	2.20175
11.1451	1.92302			11.1651	2.55124	11.1483	2.20206
11.1642	1.91661			11.1815	2.55289	11.1638	2.20251
11.1831	1.90906			11.1982	2.55405	11.1783	2.20292
11.2018	1.90065			11.2147	2.55513	11.193	2.20274
11.2199	1.89001			11.2306	2.55656	11.2084	2.20287
11.2371	1.87733			11.2467	2.55755	11.2245	2.20306
11.253	1.86313			11.2632	2.55891	11.2414	2.20281
11.268	1.84648			11.2801	2.56015	11.2585	2.2032
11.2828	1.82868			11.2964	2.56103	11.2754	2.20345
11.2979	1.81076			11.3129	2.56198	11.2922	2.20307
11.3133	1.7914			11.3296	2.56293	11.3093	2.20351
11.3293	1.77111			11.3457	2.56369	11.3255	2.20384
11.3455	1.7501			11.3616	2.56463	11.3405	2.20361
11.3626	1.72824			11.3766	2.56597	11.3559	2.20423
11.3799	1.70687			11.3907	2.56745	11.3715	2.2049
11.397	1.68643			11.4055	2.56878	11.388	2.20517
11.4137	1.66635			11.4218	2.57052	11.4057	2.20632
11.4303	1.64709			11.4391	2.57284	11.4239	2.20715
11.4458	1.62838			11.4569	2.57517	11.4429	2.20772
11.4613	1.60958			11.4759	2.57809	11.4621	2.20913
11.477	1.59139			11.495	2.58132	11.4806	2.20979
11.4932	1.57397			11.5141	2.58395	11.4985	2.20962
11.5104	1.55651			11.5329	2.58641	11.5159	2.21003
11.5283	1.53914			11.5512	2.58853	11.5327	2.2096
11.5471	1.52105			11.5683	2.58975	11.548	2.2083
11.5661	1.50125			11.584	2.59139	11.5632	2.20751
11.5847	1.47963			11.5993	2.59295	11.5779	2.20593
11.6029	1.455			11.6144	2.59333	11.593	2.20411
11.6206	1.41844			11.6292	2.59435	11.6085	2.20279
				11.6448	2.5953	11.6246	2.20088
				11.661	2.59557	11.6417	2.19885
				11.6773	2.59696	11.6586	2.19741
				11.6938	2.59827	11.6756	2.19531
				11.711	2.59918	11.6927	2.19317
				11.7276	2.6009	11.709	2.19095
				11.7445	2.60211	11.7247	2.18799
				11.7612	2.60304	11.7407	2.18462
				11.778	2.60491	11.7574	2.18075
				11.793	2.6062	11.7744	2.1754
				11.8077	2.60748	11.7915	2.16833
				11.8232	2.60967	11.8088	2.15934
				11.8394	2.61147	11.8267	2.14759
				11.8569	2.61362	11.8449	2.13321
				11.8751	2.61656	11.8634	2.11546
				11.8937	2.61911	11.8814	2.09419
				11.9127	2.622	11.8988	2.0676
				11.9316	2.62504	11.9158	2.00947
				11.9499	2.62726
				11.9678	2.62901
				11.9854	2.63062
				12.002	2.63177
				12.0174	2.63258
				12.0317	2.63324
				12.046	2.63393
				12.0609	2.63453
				12.0764	2.63496
				12.0926	2.6359
				12.1096	2.63686
				12.1266	2.63834
				12.1438	2.63997
				12.161	2.64129
				12.1778	2.64305
				12.1941	2.64492
				12.2102	2.64612
				12.2259	2.64772
				12.2417	2.64978
				12.2577	2.65158
				12.2747	2.65399
				12.2921	2.65683
				12.3109	2.65924
				12.3299	2.66192
				12.3488	2.66444
				12.367	2.6664
				12.385	2.66858
				12.4024	2.67041
				12.4187	2.67167
				12.4349	2.67256
				12.4502	2.67309
				12.4647	2.6733
				12.4793	2.67378
				12.4945	2.67447
				12.5106	2.6753
				12.5273	2.67625
				12.5442	2.67716
				12.561	2.67857
				12.5782	2.68009
				12.5946	2.68187
				12.6105	2.68383
				12.6272	2.68545
				12.6444	2.68724
				12.6616	2.68939
				12.678	2.69133
				12.6945	2.69366
				12.712	2.6962
				12.7299	2.69852
				12.7485	2.70075
				12.7668	2.70293
				12.7852	2.70469
				12.8026	2.70647
				12.8192	2.70802
				12.8357	2.70899
				12.8513	2.70981
				12.8668	2.71031
				12.8822	2.71082
				12.8974	2.71106
				12.9126	2.71165
				12.928	2.71217
				12.9436	2.71295
				12.96	2.71379
				12.9773	2.71473
				12.994	2.71609
				13.0096	2.71787
				13.0251	2.72
				13.0415	2.722
				13.0584	2.72418
				13.0768	2.72629
				13.0955	2.72842
				13.1139	2.73072
				13.1315	2.73325
				13.1483	2.73568
				13.1648	2.73775
				13.1819	2.73967
				13.1996	2.74113
				13.2168	2.74271
				13.2337	2.7443
				13.2499	2.74545
				13.2658	2.74654
				13.2823	2.74774
				13.2987	2.74846
				13.3148	2.74902
				13.331	2.74958
				13.3468	2.74989
				13.3619	2.75074
				13.3771	2.75166
				13.3923	2.75224
				13.4075	2.75336
				13.4231	2.755
				13.4393	2.75666
				13.4562	2.75908
				13.4742	2.76159
				13.4926	2.76398
				13.5116	2.76681
				13.5309	2.76932
				13.5496	2.77121
				13.567	2.77356
				13.5831	2.77565
				13.599	2.77692
				13.6149	2.77843
				13.6311	2.77953
				13.647	2.78031
				13.6637	2.78162
				13.6801	2.78264
				13.6964	2.78355
				13.7126	2.78503
				13.7291	2.78605
				13.746	2.78679
				13.763	2.78798
				13.7795	2.78848
				13.795	2.78899
				13.8097	2.79015
				13.8238	2.79119
				13.8387	2.79276
				13.8551	2.7948
				13.8728	2.79675
				13.8908	2.79926
				13.9094	2.80201
				13.9284	2.80456
				13.9476	2.80719
				13.9662	2.80971
				13.9841	2.81179
				14.0009	2.81342
				14.0167	2.81451
				14.0317	2.81527
				14.0465	2.816
				14.0617	2.81652
				14.0774	2.8173
				14.0934	2.81808
				14.1097	2.81924
				14.1265	2.8205
				14.1434	2.82163
				14.1607	2.82295
				14.1778	2.8244
				14.1949	2.82528
				14.2114	2.82653
				14.2261	2.82798
				14.2406	2.82902
				14.2558	2.83079
				14.2719	2.83296
				14.2891	2.83491
				14.3072	2.83745
				14.3263	2.84017
				14.3456	2.84259
				14.3646	2.84556
				14.3832	2.8483
				14.4014	2.85018
				14.4187	2.85176
				14.4351	2.8529
				14.4505	2.85331
				14.4647	2.85394
				14.4792	2.85472
				14.4943	2.85515
				14.5102	2.85576
				14.5262	2.85668
				14.5429	2.85746
				14.5603	2.8586
				14.5776	2.85999
				14.5944	2.86142
				14.6117	2.86276
				14.6276	2.86423
				14.6431	2.86564
				14.6589	2.86708
				14.675	2.86885
				14.6913	2.87073
				14.7086	2.8727
				14.7267	2.87491
				14.7452	2.87767
				14.7639	2.88009
				14.7824	2.88265
				14.8005	2.88498
				14.8183	2.88644
				14.8356	2.88798
				14.8521	2.88919
				14.8681	2.88957
				14.8833	2.89019
				14.8977	2.89087
				14.9122	2.89108
				14.9274	2.89172
				14.9434	2.89233
				14.9597	2.89283
				14.9769	2.89421
				14.9944	2.89551
				15.0115	2.89676
				15.0279	2.89872
				15.0438	2.90022
				15.0602	2.90168
				15.0771	2.90381
				15.0944	2.90538
				15.1115	2.90734
				15.1281	2.90986
				15.1458	2.91174
				15.1638	2.91405
				15.1819	2.91639
				15.1997	2.91822
				15.2173	2.92031
				15.2348	2.92207
				15.2515	2.92314
				15.2678	2.92454
				15.2839	2.92534
				15.3	2.92559
				15.3155	2.92636
				15.331	2.92678
				15.3463	2.92705
				15.3616	2.92766
				15.3774	2.92803
				15.3939	2.9285
				15.4109	2.92964
				15.4275	2.93059
				15.4429	2.93215
				15.4585	2.9341
				15.4748	2.93571
				15.4923	2.93787
				15.5102	2.94026
				15.5285	2.94237
				15.5468	2.9448
				15.5644	2.9475
				15.5817	2.94972
				15.5988	2.95209
				15.616	2.95377
				15.6334	2.95535
				15.6501	2.95705
				15.6669	2.95819
				15.6832	2.95906
				15.6989	2.96029
				15.7149	2.96099
				15.7311	2.96143
				15.7474	2.96224
				15.7635	2.96262
				15.7794	2.96335
				15.7954	2.96419
				15.8109	2.96462
				15.827	2.96521
				15.8424	2.96649
				15.8575	2.96773
				15.8735	2.96952
				15.8901	2.97183
				15.9078	2.97374
				15.9261	2.97594
				15.9449	2.97832
				15.964	2.98044
				15.9823	2.98278
				15.9992	2.98517
				16.0156	2.98689
				16.032	2.98819
				16.0485	2.98941
				16.0648	2.99023
				16.0807	2.99082
				16.0972	2.9918
				16.1136	2.99248
				16.1297	2.99302
				16.1459	2.99399
				16.1621	2.99456
				16.1786	2.99488
				16.195	2.99572
				16.2114	2.99613
				16.2272	2.99651
				16.2421	2.99778
				16.2566	2.99886
				16.2721	3.00027
				16.2888	3.0024
				16.3065	3.00422
				16.3248	3.00645
				16.3431	3.00939
				16.3618	3.01166
				16.3809	3.01408
				16.3992	3.01648
				16.417	3.0179
				16.4336	3.01956
				16.4493	3.02081
				16.4646	3.02128
				16.4797	3.02216
				16.4952	3.02265
				16.5114	3.02279
				16.5278	3.0238
				16.5441	3.02488
				16.5606	3.02579
				16.5772	3.02697
				16.5947	3.02755
				16.6116	3.02817
				16.6284	3.02908
				16.6445	3.02973
				16.659	3.03102
				16.6736	3.03258
				16.6891	3.03395
				16.706	3.0358
				16.7237	3.03764
				16.7423	3.03981
				16.7612	3.04261
				16.7805	3.04512
				16.7992	3.04745
				16.8172	3.04965
				16.8348	3.05077
				16.8516	3.05169
				16.8674	3.05253
				16.8822	3.05252
				16.8968	3.05293
				16.9121	3.05329
				16.9278	3.05304
				16.9441	3.0534
				16.9605	3.05434
				16.9769	3.05474
				16.9936	3.05597
				17.0106	3.05735
				17.0276	3.05821
				17.0447	3.05955
				17.0608	3.06093
				17.0768	3.06196
				17.0923	3.06368
				17.1081	3.06569
				17.1247	3.06734
				17.1423	3.06936
				17.1602	3.07197
				17.1792	3.07422
				17.1981	3.07656
				17.2165	3.07902
				17.2346	3.08081
				17.2523	3.08267
				17.2693	3.08393
				17.2855	3.08433
				17.3006	3.08495
				17.3157	3.08555
				17.3303	3.08524
				17.3453	3.08586
				17.3612	3.08641
				17.3774	3.08656
				17.3945	3.08753
				17.411	3.08833
				17.4284	3.08917
				17.4451	3.09073
				17.4607	3.09196
				17.4767	3.09331
				17.4932	3.09532
				17.5104	3.09649
				17.527	3.09813
				17.544	3.10046
				17.5611	3.10217
				17.5786	3.10443
				17.597	3.10673
				17.6154	3.10855
				17.6335	3.11054
				17.6515	3.11235
				17.6688	3.11332
				17.6857	3.11444
				17.7017	3.11512
				17.7172	3.11518
				17.7328	3.1156
				17.748	3.11577
				17.7629	3.11606
				17.778	3.11661
				17.7938	3.11693
				17.8104	3.11737
				17.8276	3.11823
				17.8444	3.11898
				17.8604	3.12013
				17.8761	3.12171
				17.8923	3.1232
				17.909	3.12465
				17.9262	3.12632
				17.9438	3.12782
				17.9614	3.12938
				17.9785	3.13156
				17.996	3.13391
				18.0135	3.13605
				18.0313	3.13831
				18.0496	3.1398
				18.0674	3.14094
				18.0845	3.14251
				18.1008	3.14352
				18.1166	3.14433
				18.1327	3.14528
				18.149	3.14527
				18.1649	3.14489
				18.1804	3.14504
				18.1957	3.14487
				18.2111	3.14508
				18.2268	3.14592
				18.2429	3.14613
				18.2588	3.14648
				18.2744	3.14768
				18.2903	3.14895
				18.307	3.15081
				18.3245	3.15334
				18.3424	3.1555
				18.3607	3.15756
				18.3794	3.15982
				18.3978	3.1615
				18.4156	3.16313
				18.4327	3.16533
				18.4493	3.16671
				18.4654	3.16775
				18.4821	3.16897
				18.4982	3.1692
				18.5146	3.16946
				18.5307	3.1703
				18.547	3.17059
				18.5637	3.17098
				18.5804	3.17171
				18.5969	3.17153
				18.6131	3.17144
				18.629	3.17161
				18.6445	3.17133
				18.66	3.17156
				18.6745	3.1723
				18.6891	3.17275
				18.7051	3.17376
				18.7223	3.17538
				18.7404	3.17675
				18.7586	3.17843
				18.7775	3.18034
				18.7963	3.18191
				18.815	3.18313
				18.833	3.18405
				18.8502	3.18429
				18.8665	3.18386
				18.8819	3.18354
				18.8973	3.18256
				18.9127	3.18113
				18.9285	3.18036
				18.9442	3.17918
				18.9604	3.17785
				18.9769	3.17736
				18.9938	3.17702
				19.0108	3.17595
				19.0275	3.17564
				19.0449	3.17485
				19.0617	3.17373
				19.0771	3.17349
				19.0916	3.17301
				19.1066	3.17238
				19.1225	3.17265
				19.1397	3.17257
				19.1576	3.17216
				19.1761	3.17314
				19.1951	3.17358
				19.2142	3.17354
				19.2325	3.17426
				19.2506	3.17407
				19.2682	3.17301
				19.2845	3.17253
				19.2999	3.17113
				19.315	3.16925
				19.3297	3.16838
				19.3448	3.16685
				19.3605	3.16509
				19.3768	3.16436
				19.3934	3.16288
				19.4103	3.16166
				19.4275	3.16121
				19.4443	3.16019
				19.4612	3.15932
				19.4777	3.15882
				19.4933	3.1576
				19.5087	3.15661
				19.5243	3.15634
				19.5403	3.15602
				19.5571	3.15624
				19.5751	3.15681
				19.594	3.15743
				19.6133	3.15811
				19.6322	3.15841
				19.6505	3.15881
				19.6687	3.1589
				19.6861	3.15838
				19.7025	3.15763
				19.718	3.15607
				19.7329	3.15371
				19.7479	3.15175
				19.7627	3.14945
				19.7778	3.14708
				19.7936	3.14568
				19.8101	3.14344
				19.8272	3.14109
				19.8441	3.13938
				19.8613	3.13711
				19.8784	3.13483
				19.8946	3.13317
				19.9106	3.13057
				19.9269	3.12763
				19.9432	3.12485
				19.9597	3.12102
				19.9767	3.11715
				19.9941	3.113
				20.0119	3.10756
				20.0305	3.10083
				20.0492	3.09175
				20.0673	3.07774
				20.0849	3.05487
				20.1022	3.0253
				20.1187	2.99004
				20.1346	2.95016
				20.1504	2.90643
				20.166	2.85948
				20.1817	2.80927
				20.197	2.75744
				20.2123	2.70488
				20.2276	2.65294
				20.2438	2.6066
				20.2603	2.56388
				20.2769	2.5228
				20.2929	2.48374
				20.3088	2.44576
				20.3252	2.40708
				20.3423	2.36825
				20.36	2.32779
				20.378	2.28485
				20.3959	2.24055

## Sheet: Supplementary Fig. 5
Log ρ (g cm-3)	Log E (MPa)
-0.75203	0.65321
-0.86328	0.41497
-0.677	1.117
-1.04576	0.14613
-0.52288	1.13672
-0.45593	1.46687
-0.4437	1.33646
-0.74473	0.88081
-0.699	1.2455
-0.79588	0.34242
-0.95861	0.11394
-0.95861	0.14613
-1.04576	-0.09151
-0.95861	0.20412
-0.92082	0.39794
-0.92082	0.41497
-0.95861	0.43136
-0.63827	0.91908
-0.55284	1.41162
-0.58503	1.23045
-0.85387	0.51851

## Sheet: Supplementary Fig. 6
CNA-91		CNA-87		CNA-83		CNA-76		Log ρ (g cm-3)	Log E (MPa)
Stretching distance (mm)	Force (N)	Stretching distance (mm)	Force (N)	Stretching distance (mm)	Force (N)	Stretching distance (mm)	Force (N)	-0.85	2.477
0.02767	0.00271	0	0.000135843	0	0.00129	0	-6.40114e-05	-0.8	2.899
0.03217	0.00266	0	0.00014911	0	0.00131	0	0.000246256	-0.68	3.123
0.03713	0.00262	0	0.000162555	0	0.00133	0	-0.000269875	-0.52	3.672
0.04259	0.00259	0	0.000176178	0	0.00135	0	0.000116135
0.04827	0.00256	0.00162	0.000189979	0	0.00137	0	2.30162e-05
0.05389	0.00255	0.00276	0.000203959	0.000217542	0.00139	0.00128	0.000699899
0.0593	0.00253	0.00452	0.000218117	0.00196	0.00141	0.00357	0.00139
0.06468	0.00253	0.00676	0.000232453	0.00337	0.00143	0.00564	0.00157
0.0705	0.00253	0.00953	0.000246968	0.00536	0.00145	0.00824	0.00129
0.0767	0.00254	0.01256	0.00026166	0.00779	0.00146	0.01118	0.00194
0.08319	0.00256	0.01591	0.000276532	0.01061	0.00148	0.01445	0.00282
0.08966	0.00258	0.01939	0.000291581	0.01378	0.0015	0.01794	0.00208
0.0961	0.00261	0.02296	0.000306809	0.01718	0.00152	0.02147	0.00237
0.10313	0.00265	0.0268	0.000322215	0.02075	0.00153	0.02519	0.00307
0.11101	0.00269	0.0312	0.000337799	0.02444	0.00155	0.02935	0.00324
0.11933	0.00274	0.03611	0.000353562	0.02848	0.00157	0.03411	0.00321
0.12741	0.0028	0.04149	0.000369503	0.03313	0.00158	0.03931	0.00354
0.13522	0.00287	0.04706	0.000385623	0.03829	0.0016	0.04479	0.00431
0.14343	0.00294	0.05269	0.00040192	0.04373	0.00161	0.05043	0.00508
0.15216	0.00302	0.0582	0.000418396	0.0493	0.00163	0.05599	0.00484
0.16094	0.0031	0.06359	0.00043505	0.05485	0.00164	0.06139	0.00475
0.16976	0.0032	0.06932	0.000451883	0.06027	0.00166	0.067	0.00624
0.1795	0.0033	0.07542	0.000468894	0.06582	0.00167	0.07305	0.00657
0.18999	0.0034	0.08186	0.000486083	0.07175	0.00169	0.07936	0.0066
0.20013	0.00352	0.08838	0.00050345	0.07804	0.0017	0.08587	0.00781
0.20987	0.00364	0.09477	0.000520996	0.08456	0.00171	0.09225	0.00834
0.22012	0.00377	0.10168	0.00053872	0.09094	0.00173	0.0988	0.00868
0.23071	0.0039	0.10943	0.000556623	0.0974	0.00174	0.10619	0.00936
0.24171	0.00405	0.11771	0.000574703	0.10465	0.00175	0.11434	0.00997
0.25349	0.0042	0.12587	0.000592962	0.11263	0.00176	0.12263	0.01061
0.26554	0.00435	0.13364	0.0006114	0.121	0.00178	0.1305	0.01164
0.27717	0.00452	0.14176	0.000630015	0.12904	0.00179	0.1384	0.01219
0.28875	0.00469	0.15038	0.000648809	0.13686	0.0018	0.14685	0.01308
0.30077	0.00486	0.15921	0.000667781	0.14515	0.00181	0.15565	0.01352
0.31355	0.00505	0.168	0.000686932	0.1539	0.00182	0.16438	0.01397
0.32684	0.00524	0.17752	0.000706261	0.16261	0.00183	0.17354	0.0155
0.34018	0.00544	0.18787	0.000725768	0.17164	0.00184	0.18372	0.01636
0.35327	0.00564	0.19814	0.000745453	0.18164	0.00186	0.19418	0.01687
0.36631	0.00579	0.20795	0.000765317	0.19213	0.00187	0.20406	0.01825
0.38032	0.00594	0.21807	0.000785359	0.20213	0.00188	0.21393	0.01942
0.39487	0.00611	0.22853	0.000805579	0.21192	0.00189	0.22433	0.01991
0.40933	0.0063	0.23942	0.000825978	0.22224	0.00189	0.23501	0.02103
0.42363	0.00651	0.25108	0.000846555	0.23283	0.0019	0.24634	0.02218
0.43782	0.00673	0.26315	0.00086731	0.24401	0.00191	0.25834	0.02392
0.45315	0.00696	0.27489	0.000888244	0.25589	0.00192	0.27026	0.02512
0.46872	0.00721	0.28648	0.000909356	0.2679	0.00193	0.28175	0.02583
0.48419	0.00748	0.29836	0.000930646	0.27948	0.00194	0.2935	0.02732
0.49947	0.00774	0.311	0.000952114	0.29112	0.00195	0.30585	0.02861
0.51539	0.00803	0.32423	0.000973761	0.30325	0.00195	0.31885	0.0301
0.53199	0.00834	0.33758	0.000995586	0.31619	0.00196	0.33225	0.03164
0.5483	0.00865	0.35069	0.00102	0.32956	0.00197	0.34552	0.03338
0.56483	0.00896	0.36362	0.00103	0.34285	0.00196	0.35838	0.03442
0.58166	0.00928	0.3774	0.00103	0.35577	0.00194	0.37171	0.03622
0.59909	0.00962	0.39196	0.00103	0.36894	0.00193	0.38612	0.03808
0.61595	0.00997	0.40642	0.00104	0.38319	0.00192	0.40071	0.03986
0.63279	0.01033	0.42078	0.00106	0.3978	0.0019	0.41517	0.04141
0.6498	0.0107	0.43483	0.00108	0.41227	0.00189	0.42927	0.04349
0.66733	0.01109	0.45002	0.0011	0.42638	0.00191	0.44391	0.04606
0.68435	0.01148	0.46563	0.00112	0.44079	0.00192	0.45952	0.0473
0.70111	0.01188	0.48108	0.00114	0.4564	0.0019	0.47499	0.04964
0.71842	0.0123	0.49645	0.00116	0.47191	0.0019	0.49041	0.05187
0.73587	0.01273	0.51209	0.00119	0.48733	0.00194	0.50572	0.0546
0.75287	0.01317	0.52872	0.00122	0.50258	0.00194	0.52216	0.05676
0.7694	0.01362	0.54506	0.00124	0.51879	0.00193	0.53864	0.05876
0.78658	0.01407	0.56157	0.00127	0.5353	0.00193	0.55499	0.06118
0.80394	0.01453	0.57823	0.0013	0.55164	0.00196	0.57148	0.06462
0.82082	0.015	0.59564	0.00132	0.56812	0.00197	0.58865	0.06712
0.83721	0.01548	0.61256	0.00134	0.58518	0.00194	0.60588	0.06904
0.8545	0.01596	0.62943	0.00137	0.60253	0.00195	0.62271	0.0723
0.87166	0.01643	0.64629	0.00139	0.61928	0.00198	0.63952	0.0755
0.88847	0.01693	0.66378	0.00141	0.63608	0.00198	0.65681	0.0785
0.90489	0.01741	0.68098	0.00145	0.6533	0.00196	0.67423	0.08109
0.92214	0.0179	0.69773	0.00148	0.67085	0.00196	0.69105	0.08405
0.93911	0.01838	0.71488	0.00149	0.68772	0.00198	0.70791	0.088
0.95579	0.01887	0.73242	0.00152	0.70452	0.00198	0.72543	0.09127
0.97235	0.01938	0.74955	0.00156	0.72199	0.00197	0.74272	0.09382
0.98972	0.01988	0.76609	0.00159	0.73932	0.00198	0.75948	0.09733
1.00681	0.02036	0.78303	0.00161	0.75619	0.00201	0.77619	0.10145
1.02347	0.02086	0.80044	0.00165	0.77276	0.00201	0.79359	0.10477
1.0403	0.02135	0.8175	0.00169	0.79011	0.002	0.81082	0.10758
1.05783	0.02184	0.83393	0.00173	0.8074	0.00202	0.82739	0.11125
1.07512	0.02234	0.85101	0.00176	0.82407	0.00203	0.84408	0.11554
1.0919	0.02284	0.86828	0.00179	0.84061	0.00204	0.86143	0.11895
1.10883	0.02333	0.8852	0.00184	0.858	0.00205	0.87838	0.12212
1.12634	0.02383	0.90162	0.00186	0.87507	0.00207	0.895	0.12612
1.14372	0.02432	0.91869	0.00189	0.89169	0.00208	0.91168	0.13036
1.1604	0.02481	0.93583	0.00193	0.90823	0.00208	0.92898	0.13386
1.17737	0.02531	0.95253	0.00198	0.92561	0.00208	0.94579	0.13763
1.19479	0.0258	0.96904	0.00201	0.94243	0.00209	0.96236	0.14174
1.21191	0.02628	0.98619	0.00206	0.95907	0.00211	0.97916	0.14633
1.22846	0.02676	1.00341	0.00211	0.97577	0.00212	0.99662	0.14994
1.24537	0.02722	1.02009	0.00215	0.99325	0.00213	1.01338	0.15411
1.26264	0.02767	1.03685	0.00218	1.01013	0.00216	1.0301	0.159
1.27955	0.02812	1.05431	0.00223	1.02675	0.00217	1.04727	0.16325
1.2961	0.02855	1.07169	0.00229	1.04371	0.00216	1.06491	0.16703
1.31297	0.02897	1.08855	0.00234	1.06135	0.00219	1.08186	0.17175
1.33024	0.02936	1.10545	0.00239	1.0785	0.00223	1.0986	0.17686
1.34705	0.02976	1.12285	0.00245	1.09525	0.00226	1.11582	0.18088
1.36376	0.03015	1.14028	0.0025	1.11236	0.00227	1.13342	0.18525
1.38076	0.03053	1.15707	0.00254	1.12994	0.00229	1.15042	0.18956
1.39812	0.03088	1.17386	0.0026	1.14708	0.00232	1.16702	0.19538
1.41489	0.03125	1.19129	0.00266	1.16367	0.00236	1.18427	0.19929
1.43173	0.0316	1.20853	0.00272	1.18077	0.00236	1.20165	0.20311
1.44882	0.03194	1.22524	0.00277	1.1982	0.00239	1.21861	0.20791
1.46633	0.03225	1.24195	0.00283	1.21525	0.00244	1.23509	0.21355
1.4833	0.03256	1.25923	0.0029	1.23174	0.00247	1.25227	0.2175
1.5001	0.03289	1.27616	0.00296	1.24886	0.00247	1.26938	0.22159
1.51739	0.03317	1.29279	0.00301	1.26605	0.0025	1.28623	0.22642
1.5349	0.03342	1.30942	0.00309	1.28291	0.00255	1.30273	0.23184
1.55182	0.03369	1.32681	0.00316	1.29936	0.00259	1.31993	0.23621
1.56845	0.03397	1.3437	0.00322	1.31644	0.0026	1.33706	0.2398
1.58576	0.03419	1.36043	0.00329	1.33371	0.00263	1.35385	0.24481
1.60309	0.0344	1.37728	0.00336	1.35049	0.0027	1.37046	0.25046
1.61981	0.03461	1.39472	0.00343	1.36712	0.00273	1.38779	0.25474
1.63625	0.03484	1.41153	0.0035	1.38435	0.00275	1.40484	0.25905
1.65359	0.03503	1.42838	0.00356	1.40152	0.00279	1.42167	0.26383
1.67078	0.03519	1.44535	0.00364	1.41826	0.00285	1.4385	0.26904
1.6875	0.03539	1.46293	0.00371	1.43506	0.00288	1.45585	0.27431
1.70397	0.03559	1.47998	0.00378	1.45236	0.00291	1.4732	0.27806
1.72121	0.03575	1.49674	0.00387	1.46978	0.00295	1.49	0.2828
1.73805	0.0359	1.51388	0.00393	1.48658	0.00301	1.50693	0.28782
1.7548	0.03607	1.53142	0.00399	1.50345	0.00303	1.52446	0.2922
1.7715	0.03625	1.54844	0.00407	1.52093	0.00307	1.54173	0.29577
1.78904	0.03639	1.56506	0.00416	1.5383	0.00312	1.55844	0.30035
1.80607	0.03651	1.58222	0.00421	1.55506	0.00315	1.57529	0.30431
1.82275	0.03667	1.59967	0.00428	1.57177	0.00319	1.59273	0.30913
1.83967	0.03682	1.61654	0.00436	1.58923	0.00324	1.60986	0.31253
1.85715	0.03693	1.63286	0.00445	1.60651	0.00328	1.62636	0.31605
1.87436	0.03706	1.65006	0.00451	1.62302	0.00331	1.64316	0.32042
1.89111	0.03721	1.66737	0.00457	1.63967	0.00335	1.66053	0.32404
1.90811	0.03732	1.68426	0.00466	1.6571	0.00339	1.67752	0.32748
1.92565	0.03745	1.70064	0.00475	1.6742	0.00343	1.69403	0.33112
1.94287	0.03759	1.71778	0.00482	1.69074	0.00346	1.71079	0.33488
1.95946	0.03773	1.73477	0.00488	1.70734	0.00348	1.72805	0.3383
1.97644	0.03786	1.75152	0.00498	1.72465	0.00354	1.74479	0.34139
1.99383	0.038	1.76815	0.00507	1.7414	0.00358	1.76145	0.34366
2.01084	0.03815	1.78546	0.00514	1.75812	0.0036	1.77845	0.34743
2.02728	0.03831	1.80269	0.00521	1.77499	0.00364	1.79599	0.34991
2.04423	0.03843	1.81938	0.0053	1.79255	0.0037	1.81273	0.352
2.06146	0.03858	1.83624	0.0054	1.8094	0.00374	1.82944	0.35542
2.07839	0.03878	1.85369	0.00548	1.82607	0.00378	1.84661	0.35754
2.09488	0.03895	1.87101	0.00556	1.84315	0.00381	1.86412	0.36007
2.11181	0.0391	1.88776	0.00566	1.86073	0.00387	1.88104	0.36225
2.1291	0.03929	1.90466	0.00575	1.87772	0.00392	1.89779	0.36474
2.14595	0.03949	1.9222	0.00585	1.89441	0.00397	1.91514	0.3673
2.16264	0.03969	1.9395	0.00593	1.91162	0.004	1.93265	0.3693
2.17968	0.03986	1.95615	0.00602	1.92919	0.00406	1.94955	0.37045
2.19693	0.04006	1.97293	0.00612	1.94621	0.0041	1.96612	0.37341
2.21376	0.04028	1.99035	0.00622	1.96271	0.00415	1.98338	0.37522
2.23057	0.04048	2.00743	0.00631	1.97983	0.00418	2.00066	0.37528
2.24768	0.04065	2.02394	0.0064	1.99726	0.00422	2.01742	0.37573
2.26514	0.04084	2.04065	0.0065	2.01416	0.00427	2.03393	0.37572
2.28198	0.04105	2.05796	0.0066	2.03054	0.00432	2.05117	0.37568
2.29883	0.04123	2.07492	0.0067	2.04767	0.00435	2.06825	0.37524
2.3163	0.04141	2.09155	0.00679	2.06485	0.00439	2.08505	0.3743
2.33377	0.04159	2.10829	0.00689	2.08172	0.00443	2.10152	0.37562
2.3506	0.04178	2.1257	0.007	2.0982	0.00448	2.11881	0.37649
2.36724	0.04196	2.14255	0.00712	2.11531	0.00452	2.1358	0.37643
2.3846	0.04212	2.15924	0.00721	2.13245	0.00454	2.15265	0.37739
2.4019	0.04228	2.17612	0.00731	2.14931	0.0046	2.16931	0.37961
2.41863	0.04244	2.19353	0.00742	2.16599	0.00465	2.18666	0.38251
2.43517	0.0426	2.21037	0.00755	2.18322	0.00469	2.20367	0.3852
2.45251	0.04275	2.22721	0.00766	2.20041	0.00471	2.22052	0.38804
2.46951	0.0429	2.24419	0.00776	2.21717	0.00477	2.23733	0.39102
2.48618	0.04303	2.26171	0.00789	2.23395	0.00483	2.25476	0.39484
2.50278	0.04317	2.27868	0.00802	2.25124	0.00488	2.27198	0.39645
2.52016	0.04332	2.29543	0.00814	2.26859	0.00491	2.28872	0.39877
2.53703	0.04346	2.31278	0.00825	2.28536	0.00498	2.3058	0.40137
2.55372	0.04359	2.33035	0.00837	2.30226	0.00504	2.32342	0.40367
2.57046	0.04374	2.3473	0.0085	2.31983	0.00508	2.34057	0.40567
2.58794	0.04389	2.36382	0.00864	2.33721	0.00512	2.35716	0.40841
2.60485	0.04403	2.38101	0.00875	2.35394	0.00518	2.37406	0.41026
2.62151	0.04417	2.39842	0.00888	2.37061	0.00523	2.39151	0.41297
2.63854	0.0443	2.41539	0.00902	2.38803	0.00528	2.40868	0.41568
2.65607	0.04443	2.43185	0.00916	2.40528	0.00532	2.42517	0.41781
2.67326	0.04455	2.44909	0.00928	2.42188	0.00537	2.44208	0.4207
2.69004	0.04467	2.46618	0.00941	2.43858	0.00542	2.45932	0.42266
2.70715	0.04476	2.48295	0.00955	2.45596	0.00547	2.47622	0.42445
2.72468	0.04487	2.49945	0.0097	2.47287	0.00551	2.4928	0.42599
2.74177	0.04497	2.51669	0.00983	2.48947	0.00556	2.50976	0.4263
2.75834	0.04507	2.53365	0.00996	2.5062	0.00562	2.52704	0.42638
2.77545	0.04514	2.55041	0.01012	2.52357	0.00566	2.54371	0.42788
2.79285	0.04523	2.56708	0.01027	2.54032	0.00572	2.56034	0.42864
2.80986	0.04532	2.58446	0.01042	2.55705	0.00578	2.57738	0.42966
2.82627	0.0454	2.60153	0.01057	2.57387	0.00582	2.59484	0.43122
2.84333	0.04544	2.61818	0.01073	2.59141	0.00586	2.61156	0.43291
2.86051	0.0455	2.63507	0.01088	2.60819	0.00592	2.62827	0.43623
2.87733	0.04557	2.65256	0.01105	2.6249	0.00598	2.64553	0.43897
2.89396	0.04562	2.66989	0.01121	2.64204	0.00603	2.66304	0.4425
2.91095	0.04564	2.68665	0.01139	2.65961	0.00609	2.67997	0.44763
2.928	0.04566	2.70361	0.01155	2.67663	0.00615	2.69676	0.45248
2.94472	0.0457	2.72116	0.01173	2.69338	0.00624	2.71413	0.45694
2.9613	0.04572	2.7384	0.0119	2.71063	0.00628	2.73154	0.46131
2.97842	0.04571	2.75502	0.01208	2.72816	0.00633	2.74836	0.46465
2.99572	0.04571	2.77195	0.01226	2.74513	0.0064	2.76499	0.46928
3.01264	0.04573	2.7894	0.01245	2.76166	0.00649	2.78238	0.4727
3.02953	0.04573	2.80652	0.01264	2.77892	0.00653	2.79967	0.47479
3.04675	0.04572	2.82304	0.01282	2.7963	0.00658	2.81648	0.47753
3.06413	0.04569	2.83987	0.01301	2.81319	0.00665	2.83295	0.48053
3.08102	0.04568	2.85712	0.01321	2.8296	0.00672	2.85025	0.4825
3.09792	0.04567	2.87397	0.01342	2.84678	0.00676	2.8672	0.48424
3.11548	0.04563	2.89063	0.01362	2.86386	0.00681	2.88401	0.4851
3.1328	0.04558	2.90748	0.01381	2.88072	0.00687	2.90069	0.48648
3.14952	0.04555	2.92465	0.01402	2.89731	0.00695	2.91788	0.48839
3.16614	0.04552	2.94144	0.01425	2.9144	0.007	2.9347	0.49051
3.18351	0.04546	2.95804	0.01446	2.93131	0.00706	2.95138	0.49198
3.20082	0.04539	2.97497	0.01467	2.94807	0.00712	2.96805	0.49343
3.21745	0.04532	2.99239	0.01489	2.96466	0.0072	2.98552	0.49487
3.23409	0.04527	3.00933	0.01514	2.98199	0.00728	3.00254	0.4963
3.25139	0.04519	3.02625	0.01537	2.99918	0.00732	3.01948	0.49771
3.26832	0.0451	3.04328	0.01559	3.01605	0.00739	3.0364	0.49911
3.28498	0.04502	3.06073	0.01584	3.03297	0.00748	3.05377	0.5005
3.30171	0.04494	3.07776	0.01609	3.05025	0.00756	3.07095	0.50187
3.31911	0.04485	3.09456	0.01635	3.06754	0.00761	3.08772	0.50323
3.33594	0.04477	3.11193	0.01659	3.0844	0.00769	3.10488	0.50457
3.35271	0.04469	3.12938	0.01685	3.10138	0.00777	3.1225	0.5059
3.36954	0.04461	3.14628	0.01713	3.11901	0.00786	3.13959	0.50722
3.387	0.04454	3.16279	0.0174	3.13623	0.00791	3.15615	0.50852
3.40385	0.04446	3.18001	0.01766	3.15287	0.00799	3.17305	0.50981
3.42062	0.0444	3.19737	0.01794	3.16959	0.00808	3.1905	0.51109
3.43766	0.04432	3.21416	0.01823	3.187	0.00816	3.20755	0.51235
3.45525	0.04426	3.23065	0.01853	3.20421	0.00822	3.22396	0.5136
3.47228	0.04422	3.24792	0.01881	3.22069	0.0083	3.241	0.51484
3.48899	0.04418	3.26496	0.0191	3.2375	0.0084	3.25823	0.51606
3.50609	0.04414	3.28169	0.01941	3.25481	0.00847	3.27508	0.51727
3.52373	0.04414	3.29818	0.01973	3.27171	0.00854	3.29155	0.51846
3.54081	0.04414	3.31555	0.02004	3.28827	0.00863	3.30854	0.51964
3.55737	0.04415	3.33251	0.02036	3.30514	0.00871	3.32571	0.52081
3.57456	0.04417	3.34931	0.02069	3.32247	0.00878	3.34259	0.52196
3.59195	0.04421	3.366	0.02103	3.33927	0.00886	3.35929	0.5231
3.60894	0.04426	3.38352	0.02138	3.356	0.00896	3.37651	0.52423
3.62538	0.04434	3.40054	0.02172	3.37297	0.00904	3.39385	0.52534
3.6426	0.04438	3.41726	0.02208	3.39043	0.00911	3.41059	0.52644
3.65983	0.04444	3.43417	0.02244	3.40719	0.00919	3.42735	0.52752
3.67666	0.04451	3.45175	0.02282	3.42397	0.0093	3.44474	0.52859
3.69297	0.04459	3.4689	0.0232	3.44125	0.00938	3.46216	0.52965
3.71004	0.04466	3.48564	0.0236	3.45879	0.00946	3.47894	0.53069
3.7271	0.04472	3.50266	0.02399	3.47559	0.00955	3.49573	0.53173
3.7439	0.04481	3.52025	0.02441	3.49235	0.00967	3.51321	0.53274
3.76052	0.04493	3.53747	0.02482	3.50967	0.00975	3.53073	0.53374
3.77781	0.04503	3.55404	0.02524	3.52721	0.00983	3.54746	0.53473
3.795	0.0451	3.5711	0.02568	3.5441	0.00993	3.56419	0.53571
3.8118	0.04522	3.58854	0.02612	3.56073	0.01006	3.58159	0.53667
3.82863	0.04536	3.6056	0.02659	3.57811	0.01014	3.59881	0.53762
3.84594	0.04546	3.62206	0.02705	3.59546	0.01022	3.61549	0.53855
3.86331	0.04555	3.63909	0.02751	3.61229	0.01031	3.63212	0.53948
3.88013	0.04567	3.65645	0.028	3.62875	0.01043	3.64956	0.54038
3.89708	0.04581	3.67332	0.02851	3.64606	0.01053	3.66661	0.54128
3.91466	0.04593	3.6897	0.02902	3.66325	0.0106	3.68322	0.54216
3.93198	0.04601	3.70662	0.02952	3.67998	0.01069	3.69973	0.54302
3.9486	0.04615	3.72379	0.03005	3.69636	0.01082	3.71703	0.54388
3.96537	0.04631	3.74054	0.03061	3.71354	0.01092	3.7339	0.54471
3.98286	0.04645	3.75713	0.03118	3.73047	0.01099	3.75062	0.54554
4.00007	0.04659	3.77426	0.03173	3.74724	0.0111	3.76734	0.54635
4.0165	0.04676	3.7916	0.03231	3.76394	0.01123	3.78482	0.54715
4.03325	0.04694	3.8084	0.03292	3.78137	0.01134	3.8017	0.54793
4.05063	0.0471	3.82525	0.03353	3.79832	0.01143	3.81855	0.5487
4.06759	0.04725	3.84243	0.03414	3.81514	0.01155	3.83553	0.54946
4.08417	0.04741	3.85993	0.03477	3.83203	0.01167	3.85308	0.5502
4.10094	0.04759	3.87679	0.03543	3.84951	0.0118	3.87013	0.55093
4.11828	0.04772	3.8936	0.0361	3.86676	0.01189	3.88681	0.55165
4.13507	0.04785	3.91113	0.03676	3.88347	0.01202	3.90406	0.55235
4.15185	0.04801	3.92859	0.03744	3.9005	0.01215	3.92169	0.55304
4.16866	0.04813	3.94536	0.03814	3.91811	0.01226	3.93874	0.55372
4.1861	0.04824	3.96194	0.03885	3.93533	0.01237	3.95524	0.55438
4.20287	0.04838	3.97933	0.03957	3.9519	0.0125	3.9723	0.55502
4.21961	0.0485	3.99665	0.0403	3.96879	0.01263	3.98967	0.55566
4.23677	0.0486	4.01326	0.04104	3.9863	0.01274	4.00661	0.55628
4.25434	0.04869	4.02981	0.0418	4.00337	0.01286	4.02305	0.55689
4.27126	0.04879	4.04713	0.04256	4.01972	0.01299	4.0402	0.55748
4.28803	0.0489	4.06415	0.04333	4.03664	0.01311	4.05734	0.55806
4.30524	0.04896	4.08087	0.04411	4.05397	0.01323	4.07418	0.55862
4.32277	0.04901	4.09749	0.04491	4.0709	0.01337	4.09071	0.55917
4.33978	0.0491	4.11484	0.04573	4.08743	0.01351	4.10792	0.55971
4.35637	0.04917	4.13169	0.04654	4.10444	0.01364	4.12506	0.56024
4.37361	0.04919	4.14848	0.04734	4.12172	0.01376	4.14181	0.56075
4.39091	0.04924	4.16515	0.04818	4.13847	0.01391	4.1584	0.56125
4.40779	0.0493	4.18266	0.04904	4.15514	0.01405	4.17564	0.56173
4.42429	0.04937	4.19957	0.04988	4.17212	0.01419	4.19288	0.5622
4.44155	0.0494	4.21629	0.05072	4.1895	0.01432	4.20957	0.56266
4.4586	0.04944	4.23332	0.05159	4.20621	0.01447	4.22639	0.5631
4.47542	0.04949	4.25087	0.05248	4.22298	0.01463	4.24387	0.56353
4.49187	0.04954	4.26793	0.05334	4.2403	0.01477	4.2612	0.56394
4.50908	0.04955	4.28469	0.05421	4.25781	0.01491	4.27791	0.56434
4.52601	0.04957	4.30177	0.0551	4.27457	0.01508	4.29481	0.56473
4.54276	0.04959	4.31934	0.056	4.29139	0.01525	4.31234	0.56511
4.55944	0.04961	4.33648	0.05687	4.30876	0.0154	4.32968	0.56547
4.57674	0.04962	4.35299	0.05776	4.32625	0.01556	4.34634	0.56561
4.59384	0.0496	4.37003	0.05866	4.3431	0.01573	4.36311	0.56573
4.61066	0.0496	4.38741	0.05956	4.35973	0.01591	4.38053	0.56584
[truncated: 597 more rows]

## Sheet: Supplementary Fig. 7
CNA-83				CNA-76
[truncated: 325 more rows]

## Sheet: Supplementary Fig. 8
Model by Broederse and Mackintosh		Maxwell model (pure spring)		Present model
[truncated: 52 more rows]

[truncated: 9 more sheets: Supplementary Fig. 9, Supplementary Fig. 10, Supplementary Fig. 12, Supplementary Fig. 13, Supplementary Fig. 14, Supplementary Fig. 15, Supplementary Fig. 17, Supplementary Fig. 18, Supplementary Fig. 19]
